# Supplementary material for: Clinical diagnosis and etiology of patients with Chlamydia psittaci pneumonia based on metagenomic next-generation sequencing
Source: Front Cell Infect Microbiol. 2022 Oct 13;12:1006117. doi: 10.3389/fcimb.2022.1006117 (PMC9606567; doi:10.3389/fcimb.2022.1006117)
Supplement: Supplementary file 1 [file DataSheet_1.zip]

Archive with 24 entries (23 files):
- Supplementary Material/
- __MACOSX/._Supplementary Material
- Supplementary Material/Supplementary Table1 .xlsx
- __MACOSX/Supplementary Material/._Supplementary Table1 .xlsx
- Supplementary Material/Supplementary Table 6.xlsx
- __MACOSX/Supplementary Material/._Supplementary Table 6.xlsx
- Supplementary Material/.DS_Store
- __MACOSX/Supplementary Material/._.DS_Store
- Supplementary Material/Supplementary table2 .xlsx
- __MACOSX/Supplementary Material/._Supplementary table2 .xlsx
- Supplementary Material/supplementary figure 2.tiff
- __MACOSX/Supplementary Material/._supplementary figure 2.tiff
- Supplementary Material/~$Supplementary Table 3. .xlsx
- __MACOSX/Supplementary Material/._~$Supplementary Table 3. .xlsx
- Supplementary Material/Supplementary Table 3. .xlsx
- __MACOSX/Supplementary Material/._Supplementary Table 3. .xlsx
- Supplementary Material/supplementary figure 1.tiff
- __MACOSX/Supplementary Material/._supplementary figure 1.tiff
- Supplementary Material/Supplementary Table 5 .xlsx
- __MACOSX/Supplementary Material/._Supplementary Table 5 .xlsx
- Supplementary Material/Supplementary_Material.docx
- __MACOSX/Supplementary Material/._Supplementary_Material.docx
- Supplementary Material/Supplementary Table 4 .xlsx
- __MACOSX/Supplementary Material/._Supplementary Table 4 .xlsx
