# Supplementary material for: Clinical diagnosis and etiology of patients with Chlamydia psittaci pneumonia based on metagenomic next-generation sequencing
Source: Front Cell Infect Microbiol. 2022 Oct 13;12:1006117. doi: 10.3389/fcimb.2022.1006117 (PMC9606567; doi:10.3389/fcimb.2022.1006117)
Supplement: Supplementary file 1 [file DataSheet_1.zip › Supplementary Material/Supplementary Table1 .xlsx]

## Sheet: Supplement Table 1
Taxonomy	TYG.BALF	HA.BALF	LZX.BALF	LZX.BLOOD	LHL.BLOOD	LHL.BALF	FGT.BLOOD	CHZ.BLOOD	CHZ.BALF	LQH.BLOOD	LQH.BALF	TGS.BALF	TGS.BLOOD	HXR.BALF	LYG.BALF	HSK.BALF	HXH.BLOOD	LXH.BALF	CJS.BALF	ZMY.BALF
Mycobacterium canettii	0	0.02	0	0.01	0	0	0.01	0.01	0.01	0.14	0	0	0	0	0	0.01	0	0	0.02	0
Mycobacterium decipiens	0.29	0.13	0.62	0.13	0.04	0.9	0.14	0.05	0.04	0.23	0.02	0.22	0.03	0.02	0	0.04	0	0	0.02	0
Mycobacterium mungi	0	0	0	0.01	0	0	0.02	0.01	0	0.14	0	0	0	0	0	0	0	0	0	0
Mycobacterium orygis	0	0	0	0	0	0	0.01	0.01	0	0.14	0	0	0	0	0	0.01	0	0	0	0
Mycobacterium tuberculosis variant africanum	0	0	0	0	0	0	0.01	0.01	0.01	0.14	0	0	0	0	0	0.01	0	0	0.02	0
Mycobacterium tuberculosis variant caprae	0	0	0	0.01	0	0	0.02	0.01	0	0.14	0	0	0	0	0	0.01	0	0	0.01	0
Mycobacterium tuberculosis variant microti	0	0	0	0.01	0	0	0.02	0.01	0	0.14	0	0	0	0	0	0	0	0	0.01	0
Mycobacterium tuberculosis variant pinnipedii	0	0.01	0	0.01	0	0	0.02	0.01	0.01	0.14	0	0	0	0	0	0.01	0	0	0.03	0
Abiotrophia defectiva	0	0	0	0.02	0	0.14	0.01	0	0	0	0.51	0	0	0	0	0.06	0	0.62	0.03	1.3
Achromobacter denitrificans	0	0.14	0.14	0.24	0.14	0	0.43	0.21	0.06	0.26	0.27	0	0.09	0.02	0	0.03	0.09	0	0.34	0
Achromobacter insolitus	0	0.06	0	0.07	0.07	0	0.29	0.08	0.05	0.05	0.02	0	0	0	0	0.01	0.09	0	0.27	0
Achromobacter insuavis	0	0.15	0.05	0.21	0.11	0.1	0.36	0.12	0.06	0.19	0.23	0	0.05	0	0	0.02	0.27	0	0.29	0
Achromobacter ruhlandii	0	0.11	0.18	0.17	0.07	0	0.3	0.14	0.03	0.02	0.02	0	0.06	0.02	0	0.03	0	0	0.31	0
Achromobacter xylosoxidans	0.06	0.33	0.27	0.42	0.32	0	0.91	0.48	0.28	0.4	0.42	0.22	0.18	0.02	0.01	0.05	0.27	0	0.6	0.02
Acidaminococcus intestini	0	0	0	0.02	0	0	0.01	0.01	0	0	0	0	0	0	0	0.02	0	0	0.05	0
Acidovorax citrulli	0	0.56	0.09	0.3	0.07	0	0.75	0.4	0.21	0.11	0.12	0.13	0.07	0	0.01	0.03	0	0	0.74	0.01
Acinetobacter baumannii	0.06	0.27	0.93	0.26	0	0.46	0.2	0.07	0.24	0.11	0.29	0.07	0.01	0.02	0	0.05	0.46	0	2.33	0.01
Acinetobacter bereziniae	0.14	0.98	1.27	0.83	0	0.46	0.27	0.14	0.06	0.09	1.72	0.07	0	0.05	0	0.19	0.46	0	0.81	0
Acinetobacter calcoaceticus	0	0.06	0.18	0.05	0	0.1	0.04	0.04	0.01	0.03	0.12	0	0	0	0	0.02	0.09	0	0.77	0
Acinetobacter haemolyticus	0.09	0.21	0.18	0.17	0	0.17	0.1	0.07	0.08	0.02	0.29	0.22	0	0	0	0.05	0.55	0	1.73	0
Acinetobacter johnsonii	0.46	1.95	1.84	1.42	0.04	4.28	1.2	0.46	1.06	0.36	4.47	0.49	0.04	0.53	0.01	0.17	0.46	0	3.77	0.06
Acinetobacter lwoffii	0.28	1.31	1.39	1.37	0.04	2.53	1.01	0.45	0.48	0.58	1.44	0.28	0.01	0.41	0.01	0.16	0.18	0	2.69	0.03
Acinetobacter nosocomialis	0.06	0.09	0.26	0.09	0	0.22	0.08	0.03	0.1	0.05	0.2	0	0	0.02	0	0.02	0.18	0	1.1	0
Acinetobacter pittii	0	0.09	0.31	0.09	0	0.29	0.06	0.05	0.07	0.05	0.09	0	0	0	0	0.02	0.27	0	1.21	0
Acinetobacter radioresistens	0	0.06	0.09	0.05	0	0	0.02	0.03	0.04	0.02	0.11	0.07	0	0	0	0.02	0	0	0.78	0
Acinetobacter seifertii	0.09	0.09	0.09	0.11	0	0.51	0.08	0.05	0.17	0.05	0.2	0	0.01	0	0	0.04	0.27	0	1.36	0
Acinetobacter soli	0	0.02	0.09	0.03	0	0	0.05	0.03	0	0	0.02	0	0	0	0	0.02	0.27	0	0.6	0
Acinetobacter ursingii	0.03	0.11	0	0.13	0	0	0.04	0.05	0.11	0	0.36	0.07	0	0	0	0.01	0.09	0	0.7	0
Actinobacillus ureae	0	0	0.05	0.01	0	0	0.01	0	0	0	0	0	0	0	0	0.01	0	0	0.11	0.01
Actinomadura latina	0.06	0.01	0	0.03	0	0	0.03	0.01	0.01	0	0.09	0.03	0	0	0	0	0	0	0.02	0
Actinomadura madurae	0.06	0.08	0	0.03	0	0	0.02	0	0	0	0	0.03	0	0	0	0	0	0	0.02	0
Actinomadura pelletieri	0	0.03	0.05	0.01	0.04	0	0.01	0.01	0	0	0	0	0	0	0	0.01	0	0	0.02	0
Actinomyces bovis	0.06	0.01	0	0.01	0	0	0.01	0	0	0.02	0	0	0	0	0	0	0.09	0	0.05	0
Actinomyces dentalis	0.25	0.03	0.05	0.21	0	0.24	0.02	0	0.04	0	0.66	0.07	0	0	0.02	0.03	0	0	0.1	0.03
Actinomyces gerencseriae	0.33	0.02	0	0.05	0	0	0.02	0	0.06	0	0.08	0	0	0	0	0	0	0	0.05	0.03
Actinomyces graevenitzii	0.17	0.01	0.05	0.02	0.04	0	0.02	0.01	0.01	0.02	0.22	0.18	0	0	0	0.05	0	0.72	0.02	0.02
Actinomyces israelii	0.11	0.01	0	0.01	0	0	0.02	0	0	0.02	0	0	0	0	0	0	0.09	0	0.04	0
Actinomyces johnsonii	0.28	0.01	0	0.07	0	0.19	0.03	0	0.03	0	0.16	0.07	0	0.02	0.01	0.09	0	0.01	0.03	0.09
Actinomyces massiliensis	0.44	0.03	0.05	0.13	0	0.26	0.03	0.01	0.04	0.02	0.11	0	0	0	0.01	0.02	0	0.01	0.05	0.02
Actinomyces naeslundii	0.94	0.01	0.05	0.21	0	0.1	0.05	0	0.24	0.14	0.3	0.07	0	0.02	0.01	0.56	0.09	0.06	0.07	0.53
Actinomyces oris	0.44	0	0.14	0.17	0	0.19	0.02	0	0.2	0	0.14	0.07	0	0	0	0.43	0.09	0.05	0.06	0.39
Actinomyces timonensis	0.22	0.01	0	0.05	0	0	0	0	0.01	0	0.11	0	0	0	0	0.01	0	0	0.02	0.01
Actinomyces urogenitalis	0.06	0	0	0.04	0	0	0.01	0	0.03	0	0.03	0	0	0	0	0	0	0	0.01	0.01
Actinomyces viscosus	0.39	0	0.05	0.09	0	0.07	0.01	0	0.06	0	0.19	0	0	0	0	0.1	0	0.02	0.06	0.09
Aerococcus christensenii	0	0.01	0	0.01	0	0	0	0	0.01	0	0	0	0	0	0	0.01	0	0	0.02	0
Aerococcus sanguinicola	0	0.02	0	0.01	0	0	0.01	0	0	0	0	0	0	0	0	0	0	0	0.02	0
Aerococcus urinae	0	0.03	0	0.01	0	0	0	0	0.05	0	0	0	0	0	0	0.01	0	0	0.01	0
Aerococcus urinaehominis	0	0.02	0	0.03	0	0	0.01	0.01	0	0	0	0	0	0	0	0.01	0	0	0.03	0
Aerococcus viridans	0.11	0.26	0.05	0.13	0	0	0.04	0.03	0.01	0.02	0	0.03	0	0.18	0	0.01	0.27	0	0.03	0
Aeromonas caviae	0	0.05	0.18	0.06	0	0	0.06	0.03	0.06	0	0.09	0.1	0.02	0	0	0.03	0.09	0	0.19	0
Aeromonas enteropelogenes	0	0	0.09	0.02	0	0	0.02	0.01	0.05	0.02	0.02	0	0.01	0	0	0.01	0.09	0	0.19	0
Aeromonas hydrophila	0	0.13	0.35	0.06	0.07	0.19	0.12	0.01	0.02	0.02	0.18	0.1	0	0	0	0.01	0	0	0.2	0
Aeromonas schubertii	0	0	0.05	0.04	0	0	0.04	0.01	0.01	0	0.02	0	0	0	0	0.01	0	0	0.16	0
Aeromonas veronii	0	0.03	0.09	0.09	0	0.1	0.11	0.03	0.01	0.02	0	0.03	0.02	0	0	0.01	0.09	0	0.25	0
Afipia birgiae	0	0.18	0	0.25	0.32	0.17	0.23	0.12	0.14	0.06	0.02	0	0.01	0.02	0	0.01	0.27	0	0.26	0
Afipia broomeae	0	0.31	0.26	0.33	0.61	0.1	0.36	0.17	0.15	0.2	0.02	0.13	0.05	0	0	0.05	2.29	0	0.31	0
Afipia clevelandensis	0	0.17	0.4	0.24	0.32	0	0.24	0.11	0.13	0.05	0	0.03	0.01	0.02	0	0.06	0.27	0	0.25	0
Afipia felis	0	0.1	0	0.12	0.32	0	0.22	0.11	0.18	0.03	0	0	0.01	0	0	0.03	0.64	0	0.14	0
Aggregatibacter aphrophilus	0	0.01	0	0	0	0	0	0.01	0.01	0	0.02	0.07	0	0	0	0	0	0	0.05	0.1
Aggregatibacter segnis	0	0.01	0	0.02	0	0.17	0	0.01	0	0	0.05	0	0	0	0	0	0	0	0.07	0.07
Agrobacterium tumefaciens	0.22	4.71	2.52	2.24	0.11	0.46	2.33	1.57	0.76	0.79	0.17	1.5	0.04	0.25	0.06	0.65	0.73	0	0.73	0.01
Alcaligenes faecalis	1.24	0.15	0.14	0.15	0.04	0.1	9.11	4.2	1.86	3.23	0.76	0	0.01	0	0	0.05	0	0	0.19	0
Alloiococcus otitis	0	0.02	0	0.01	0	0	0	0	0	0	0	0	0	0	0	0	0	0	0.02	0
Alloprevotella tannerae	0.14	0	0	0.01	0	0.43	0.01	0.01	0	0	0.03	0	0	0	0.23	0.13	0	0.02	0.07	1.59
Alloscardovia omnicolens	0	0.01	0	0	0	0	0	0	0	0	0	0	0	0	0	0	0	0	0.03	0
Anaerococcus hydrogenalis	0	0.01	0.14	0.05	0	0	0	0	0	0.02	0	0	0	0	0	0	0	0	0.03	0
Anaerococcus lactolyticus	0.09	0	0	0.02	0	0	0	0	0	0.02	0.02	0	0	0	0	0	0	0	0.03	0.01
Anaerococcus prevotii	0	0.01	0.05	0.04	0	0	0.02	0	0	0.02	0	0	0	0	0	0	0	0	0.03	0
Anaerococcus tetradius	0	0	0	0.02	0	0	0.01	0	0	0.02	0	0	0	0	0	0	0	0	0.04	0
Anaeroglobus geminatus	0	0.01	0	0.01	0	0.1	0	0.03	0.01	0	0	0	0	0	0.03	0.24	0	0.05	0.03	0.01
Anaplasma phagocytophilum	0	0	0	0.01	0	0	0	0	0	0	0	0	0	0	0	0	0.09	0	0.03	0
Arcobacter butzleri	0	0.01	0	0.03	0	0	0	0	0	0.02	0	0	0	0	0	0	0	0	0.05	0
Arcobacter cryaerophilus	0	0	0	0.02	0	0	0.01	0	0	0	0	0	0	0	0	0	0	0	0.04	0
Arcobacter skirrowii	0	0	0	0	0	0	0.01	0	0	0	0	0	0	0	0	0	0	0	0.04	0
Atlantibacter hermannii	0	0.02	0	0	0	0	0.04	0.01	0	0	0	0	0	0	0	0	0	0	0.02	0
Aureimonas altamirensis	0	0.06	0.22	0.09	0.07	0	0.09	0.03	0.02	0	0.03	0	0.02	0	0	0.01	0.27	0	0.14	0
Azospirillum brasilense	0	0.1	0.05	0.1	0	0	0.1	0.06	0.02	0.03	0	0	0.01	0	0	0.02	0.37	0	0.12	0
Bacillus cereus	0.13	0.51	0.32	0.48	0	0.48	0.43	0.33	0.09	0.39	0.15	0.55	0	0.05	0.01	0.06	0.09	0	0.95	0
Bacillus circulans	0	0	0	0	0	0	0	0	0.01	0.02	0	0	0	0	0	0.01	0	0	0.02	0
Bacillus coagulans	0	0.01	0	0.01	0	0	0.01	0	0	0	0	0	0	0	0.02	0.02	0	0	0.03	0
Bacillus glycinifermentans	0	0	0	0.01	0	0	0.01	0.01	0	0	0	0	0	0	0	0	0	0	0.02	0
Bacillus licheniformis	0	0	0	0.01	0	0	0	0	0	0	0	0	0.01	0	0	0.01	0	0	0.02	0
Bacillus megaterium	0	0.02	0	0.01	0	0	0.02	0	0.01	0.02	0	0	0	0	0	0.01	0	0	0.06	0
Bacillus pumilus	0	0	0	0.01	0	0	0	0	0.01	0.02	0	0	0	0	0.01	0.01	0	0	0.02	0
Bacillus subtilis	0	0.01	0	0.03	0	0.1	0.01	0.01	0.01	0	0	0	0	0	0	0.01	0	0.01	0.04	0
Bacillus thuringiensis	0	0.04	0	0.03	0	0	0.02	0.02	0.01	0.02	0	0.07	0	0	0	0.03	0	0	0.15	0
Bacteroides caccae	0.06	0	0	0.01	0	0	0	0	0.01	0.02	0	0	0	0	0.02	0.07	0	0.02	0.08	0.02
Bacteroides eggerthii	0	0	0	0.01	0	0	0	0	0.01	0.03	0.05	0	0	0	0.07	0.11	0	0.01	0.1	0.04
Bacteroides fragilis	0.09	0.01	0	0.03	0	0.17	0	0	0.19	0.02	0	0	0	0	0.24	0.15	0	0.03	0.08	0.11
Bacteroides ovatus	0.03	0	0	0.04	0	0.17	0	0	0.01	0.02	0.02	0	0	0	0.17	0.11	0	0.02	0.12	0.09
Bacteroides pyogenes	0	0.01	0	0.02	0	0	0.01	0	0.01	0	0	0	0	0	0.01	0.06	0	0	0.08	0.01
Bacteroides stercoris	0.03	0	0	0.01	0	0	0	0	0.02	0.03	0.26	0	0	0	0.07	0.14	0	0.01	0.08	0.04
Bacteroides thetaiotaomicron	0	0	0	0.03	0.04	0.1	0	0	0.01	0.02	0	0	0	0	0.05	0.08	0	0.02	0.06	0.03
Bacteroides uniformis	0.03	0	0	0.03	0.04	0.1	0.01	0.01	0.01	0.02	0.16	0	0	0	0.13	0.1	0	0	0.06	0.04
Bartonella alsatica	0	0.01	0	0.01	0	0	0.02	0.01	0	0	0	0	0	0	0	0.01	0	0	0.08	0
Bartonella bacilliformis	0	0.02	0	0.01	0	0	0.02	0	0	0	0	0	0.01	0	0	0.01	0	0	0.07	0
Bartonella birtlesii	0	0.01	0	0.01	0	0	0.02	0	0	0	0	0	0	0	0	0.01	0	0	0.04	0
Bartonella bovis	0	0.02	0	0.03	0	0	0.04	0	0.01	0	0	0	0	0	0	0.01	0.09	0	0.07	0
Bartonella clarridgeiae	0	0.02	0	0.01	0	0	0.01	0.01	0	0	0	0	0	0	0	0.01	0.09	0	0.06	0
Bartonella doshiae	0	0.01	0	0.01	0	0	0.02	0	0	0	0	0	0	0	0	0.01	0.09	0	0.07	0
Bartonella elizabethae	0	0.01	0	0.01	0	0	0.03	0.01	0	0	0	0	0	0	0	0.01	0	0	0.05	0
Bartonella grahamii	0	0.01	0	0.02	0	0	0.02	0.01	0	0	0	0	0	0	0	0.01	0	0	0.07	0
Bartonella henselae	0	0.01	0	0	0	0	0.01	0.01	0	0	0	0	0	0	0	0.01	0	0	0.05	0
Bartonella koehlerae	0	0.01	0	0.01	0.04	0	0.02	0.01	0	0	0	0	0	0	0	0	0	0	0.05	0
Bartonella quintana	0	0.01	0.05	0.01	0	0	0.01	0.01	0	0	0	0	0	0	0	0.01	0	0	0.06	0
Bartonella rattaustraliani	0	0.01	0	0.01	0	0	0.01	0.01	0	0	0	0	0	0	0	0.01	0	0	0.06	0
Bartonella rochalimae	0	0.02	0	0.01	0	0	0.01	0.01	0	0	0	0	0	0	0	0.01	0.09	0	0.06	0
Bartonella schoenbuchensis	0	0.02	0	0.03	0	0	0.04	0	0.01	0	0	0	0	0	0	0.01	0.09	0	0.04	0
Bartonella taylorii	0	0.01	0	0	0	0	0.02	0	0	0	0	0	0	0	0	0.01	0	0	0.05	0
Bartonella tribocorum	0	0.01	0	0.01	0	0	0.03	0.01	0	0	0	0	0	0	0	0.01	0	0	0.04	0
Bartonella vinsonii	0	0.02	0	0.02	0	0.1	0.02	0.01	0	0	0	0.07	0	0	0	0.01	0	0	0.05	0
Bergeyella zoohelcum	0	0.01	0	0.05	0	0	0.16	0.05	0.07	0	0	0.07	0	0	0	0.02	0	0	0.28	0
Bifidobacterium adolescentis	0	0.04	0	0.01	0	0	0.01	0	0	0	0	0	0	0	0	0	0	0	0.04	0
Bifidobacterium breve	0.39	0.13	0.4	0.11	0.04	1.26	0.15	0.07	0.05	0.2	0.03	0.3	0.01	0.11	0	0.06	0.37	0	0.03	0
Bifidobacterium dentium	0	0.02	0	0.02	0	0	0	0	0.01	0	0	0	0	0	0.01	0	0.09	0	0.04	0
Bifidobacterium longum	0.06	0.04	0	0.01	0	0	0	0.01	0	0	0	0	0	0	0	0.01	0.09	0	0.06	0
Bifidobacterium scardovii	0	0.02	0	0	0	0	0	0	0	0	0	0	0	0	0	0.01	0.18	0	0.05	0
Bordetella bronchialis	0.06	0.07	0.09	0.08	0.07	0	0.36	0.09	0.04	0.37	0.02	0	0.04	0	0	0	0.09	0	0.26	0
Bordetella bronchiseptica	0.06	0.22	0	0.14	0.04	0	0.42	0.13	0.07	0.12	0.03	0.1	0.07	0	0	0.02	0.09	0	0.37	0
Bordetella flabilis	0	0.08	0.05	0.08	0	0	0.29	0.09	0.03	0.06	0.03	0	0.02	0	0	0	0	0	0.37	0
Bordetella hinzii	0	0.06	0.05	0.1	0.04	0	0.23	0.11	0.04	0.08	0	0.03	0.03	0	0	0.02	0.18	0	0.27	0
Bordetella holmesii	0	0.01	0	0.07	0	0	0.12	0.08	0.02	0.06	0	0	0.01	0	0	0	0	0	0.23	0
Bordetella parapertussis	0	0.16	0	0.09	0	0	0.31	0.08	0.04	0.08	0	0	0.06	0	0	0	0	0	0.32	0
Bordetella petrii	0	0.13	0.18	0.2	0.14	0	0.32	0.14	0.04	0.23	0.02	0	0.05	0	0	0.01	0	0	0.29	0.01
Bordetella trematum	0.11	0.04	0	0.1	0	0	0.16	0.08	0.02	0.03	0	0.03	0.03	0	0	0	0	0	0.26	0
Borrelia crocidurae	0	0	0	0	0.04	0	0.01	0	0	0	0	0	0	0	0	0.02	0	0	0.03	0
Borrelia duttonii	0	0	0	0	0	0	0.01	0	0	0	0	0	0	0	0	0.02	0	0	0.03	0
Borrelia hermsii	0	0	0	0	0	0	0.01	0	0	0	0	0	0	0	0	0.01	0	0	0.03	0
Borrelia hispanica	0.06	0.04	0.14	0	0	0	0.01	0	0.01	0	0.02	0	0.01	0	0	0.03	0	0	0.04	0
Borrelia mayonii	0	0	0	0	0	0	0.01	0	0	0	0	0	0	0	0	0.01	0	0	0.03	0
Borrelia miyamotoi	0	0	0	0	0	0	0.01	0	0	0	0	0	0	0	0	0.02	0	0	0.03	0
Borrelia parkeri	0	0	0	0	0	0	0.01	0	0	0	0	0	0	0	0	0.02	0	0	0.04	0
Borrelia persica	0	0	0	0	0	0	0.02	0	0	0	0	0	0	0	0	0.01	0	0	0.03	0
Borrelia recurrentis	0	0	0	0	0	0	0.01	0	0	0	0	0	0	0	0	0.02	0	0	0.03	0
Borrelia turicatae	0	0	0	0	0	0	0.02	0	0	0	0	0	0	0	0	0.01	0	0	0.04	0
Borreliella afzelii	0	0	0	0	0	0	0.01	0	0	0	0	0	0	0	0	0.01	0	0	0.03	0
Borreliella burgdorferi	0	0	0	0	0	0	0.01	0	0	0	0	0	0	0	0	0.01	0	0	0.03	0
Borreliella garinii	0	0	0	0	0	0	0.01	0	0	0	0	0	0	0	0	0.01	0	0	0.03	0
Brachyspira aalborgi	0	0	0	0.02	0	0.07	0	0	0.01	0	0	0	0	0	0	0	0	0	0.03	0
Brachyspira alvinipulli	0	0.02	0	0.01	0	0	0	0	0.01	0	0	0	0	0	0	0	0	0	0.04	0
Brachyspira hampsonii	0	0	0	0.01	0	0	0	0	0.01	0	0	0.07	0	0	0	0	0.09	0	0.03	0
Brachyspira hyodysenteriae	0	0	0	0.01	0	0	0	0.01	0.01	0	0	0	0	0	0	0	0.09	0	0.04	0
Brachyspira intermedia	0	0	0	0.01	0	0	0	0	0.01	0	0	0	0	0	0	0	0	0	0.03	0
Brachyspira murdochii	0	0	0	0.01	0.04	0	0	0	0	0	0	0	0	0	0	0	0	0	0.03	0
Brachyspira pilosicoli	0	0	0	0.01	0	0	0	0	0.01	0	0	0	0	0	0	0	0	0	0.03	0
Brevibacillus brevis	0	0	0	0.01	0	0	0.02	0	0.01	0	0.02	0	0.02	0	0	0.01	0	0	0.02	0
Brevibacillus laterosporus	0	0.01	0	0	0	0	0.01	0	0.01	0	0.02	0	0	0	0	0.01	0	0	0.02	0
Brevibacterium casei	0.06	0.04	0.05	0.19	0	0	0.07	0.02	0.01	0	0	0	0	0	0	0.02	0	0	0.17	0
Brevundimonas diminuta	0	0.57	0.45	0.76	0.07	0.07	0.66	0.33	0.19	0.33	0.15	0.1	0.03	0.11	0.01	0.16	0.91	0	0.24	0
Brevundimonas vesicularis	0.06	0.43	0.32	0.59	0.14	0.1	0.72	0.44	0.31	0.36	0.53	0.4	0.04	0.3	0.01	0.12	0.27	0	0.2	0
Brucella abortus	0	0.03	0.17	0.04	0	0	0.04	0.01	0.05	0	0.02	0	0.01	0.02	0	0	0.09	0	0.16	0
Brucella canis	0	0.03	0.17	0.04	0	0	0.04	0.01	0.05	0	0.02	0	0.01	0.02	0	0	0.09	0	0.17	0
Brucella intermedia	0	0.08	0.17	0.05	0	0	0.06	0.03	0.01	0	0.09	0.07	0.02	0	0	0.01	0	0	0.16	0
Brucella melitensis	0	0.03	0.17	0.04	0	0	0.03	0.01	0.05	0	0.02	0	0.01	0.02	0	0	0.09	0	0.16	0
Brucella suis	0.84	0.45	1.71	0.38	0.04	2.2	0.47	0.15	0.37	0.37	0.43	0.98	0.05	0.16	0.01	0.19	0.09	0	0.18	0
Budvicia aquatica	0	0	0	0.01	0	0	0.05	0	0	0	0	0	0	0	0	0	0	0	0.14	0
Burkholderia ambifaria	0.11	2.19	1.36	6.01	5.24	0.39	16.75	8.84	2.53	9.3	0.41	0.43	5.47	0	0	0.4	0.27	0	0.35	0
Burkholderia anthina	0.22	2.97	2.13	8.56	6.88	0.29	23.25	12.03	3.62	12.9	0.78	0.42	8.12	0	0	0.59	0.09	0	0.28	0
Burkholderia cenocepacia	0.5	6.3	4.4	17.86	13.58	0.68	46.77	24.32	7.13	22.68	1.56	0.98	16.26	0	0	1.2	0.09	0	0.54	0.01
Burkholderia cepacia	0.5	4.19	2.72	12.59	9.84	0.36	33.87	17.02	5.29	17.38	1.68	0.84	11.31	0.02	0	0.87	0.18	0	0.43	0
Burkholderia contaminans	0.22	2.26	1.41	6.69	5.28	0.1	18.96	9.55	2.83	9.46	0.81	0.7	6.23	0	0	0.44	0.18	0	0.34	0
Burkholderia gladioli	0.06	0.98	0.8	2.14	1.85	0.29	7.28	3.24	0.73	2.5	0.11	0.07	1.56	0.02	0	0.15	0	0	0.3	0
Burkholderia glumae	0	0.85	0.54	2.02	1.57	0.1	7.93	3.26	0.69	3.12	0.14	0.33	1.39	0	0	0.18	0.09	0	0.28	0
Burkholderia mallei	0.11	1.34	0.82	3.75	2.75	0.1	10.74	4.75	1.33	4.01	0.19	0.25	2.8	0.02	0	0.27	0.09	0	0.24	0
Burkholderia multivorans	0.57	7.51	5.34	19.64	13.87	0.78	52.31	27.42	8.95	28.43	1.5	1.33	18.23	0	0.01	1.42	0.18	0	0.41	0.01
Burkholderia pseudomallei	0.22	1.79	1.32	5.03	3.81	0.24	14.97	6.93	1.93	6.35	0.25	0.28	4.09	0.02	0	0.4	0.09	0	0.41	0
Burkholderia pyrrocinia	0.39	2.68	1.86	8.17	7.13	0.19	21.33	11.12	3.52	10.31	0.76	0.69	7.13	0	0	0.58	0	0	0.33	0
Burkholderia stabilis	0.22	3	2.47	8.4	7.17	0.55	23.33	12.01	3.63	11.87	0.7	0.63	7.87	0.09	0	0.61	0.18	0	0.34	0
Campylobacter coli	0	0.01	0	0.01	0	0	0	0.01	0.01	0	0	0	0	0	0	0.03	0	0	0.05	0
Campylobacter concisus	0.35	0	0	0.01	0	0	0	0.01	0.1	0	0.03	0.03	0	0	0.27	0.16	0	0.02	0.03	0.1
Campylobacter corcagiensis	0	0	0	0.01	0	0	0	0	0	0	0	0	0	0	0	0.01	0	0	0.02	0
Campylobacter cuniculorum	0	0	0	0.01	0	0	0	0	0	0	0	0	0	0	0	0	0	0	0.04	0
Campylobacter curvus	0	0.02	0	0.01	0	0	0	0	0.01	0	0	0	0	0	0.01	0.25	0	0	0.02	0
Campylobacter fetus	0	0	0	0	0	0	0	0	0	0	0	0	0	0	0	0.02	0	0	0.02	0
Campylobacter gracilis	0.29	0	0	0.01	0	0	0	0	0.09	0	0.06	0	0	0	0.06	0	0	0	0.02	0.05
Campylobacter hominis	0	0	0	0.01	0	0	0	0	0	0.02	0	0	0	0	0	0	0	0	0.01	0
Campylobacter hyointestinalis	0	0.01	0	0.01	0	0	0	0.01	0.01	0	0	0	0	0	0	0.02	0.09	0	0.02	0
Campylobacter iguaniorum	0	0.01	0	0.01	0	0	0	0	0.01	0	0	0	0	0	0	0.02	0	0	0.02	0
Campylobacter jejuni	0	0.01	0	0.03	0.04	0	0	0.02	0	0	0	0.06	0	0	0	0.03	0	0	0.06	0
Campylobacter lari	0	0.01	0	0.01	0	0	0	0.02	0.01	0	0	0	0	0	0	0.03	0	0	0.04	0
Campylobacter mucosalis	0	0	0	0.01	0	0	0	0	0.01	0	0	0	0	0	0	0.05	0	0	0.03	0
Campylobacter rectus	0.2	0	0	0.01	0	0	0.01	0	0.37	0	0.79	0	0	0	0.06	0.05	0	0	0.07	0.4
Campylobacter showae	0.11	0.02	0	0.01	0	0.36	0.01	0	0.37	0	0.39	0	0	0	0.17	0.05	0	0	0.08	0.15
Campylobacter sputorum	0	0	0	0	0	0	0	0	0	0	0	0	0	0	0	0.01	0	0	0.01	0
Campylobacter upsaliensis	0	0	0	0.01	0	0	0	0	0	0	0	0	0	0	0	0.03	0	0	0.03	0
Campylobacter ureolyticus	0	0	0	0.01	0	0	0	0	0	0	0	0	0	0	0	0.02	0	0	0.02	0
Capnocytophaga canimorsus	0	0	0	0.01	0	0	0.02	0.03	0	0	0.02	0	0	0	0	0.06	0	0	0.36	0.01
Capnocytophaga cynodegmi	0	0.01	0	0.01	0	0	0.04	0.03	0	0	0.02	0	0	0	0	0.05	0	0	0.47	0
Capnocytophaga gingivalis	0	0	0	0.03	0	0.07	0.01	0.02	0.06	0.02	0.16	0.03	0	0	0.21	0.15	0	0.04	0.37	0.44
Capnocytophaga granulosa	0	0	0	0.03	0	0	0.01	0.01	0.01	0	0.17	0	0	0	0.02	0.15	0	0.1	0.39	0.11
Capnocytophaga haemolytica	0	0	0	0.01	0	0	0.01	0	0.01	0.02	0	0	0	0.02	0	0.03	0	0	0.17	0.01
Capnocytophaga ochracea	0	0.01	0	0.03	0	0.14	0.01	0	0.01	0.05	0.02	0.07	0	0	0.1	0.02	0	0.02	0.35	0.16
Capnocytophaga sputigena	0	0	0	0.03	0	0.36	0.01	0.02	0.04	0.02	0.09	0.07	0	0	0.23	0.03	0	0.23	0.41	0.27
Cardiobacterium hominis	0	0.01	0	0.04	0	0.78	0.05	0.03	0.01	0	0.02	0	0	0	0	0	0	0	0.17	0.14
Cardiobacterium valvarum	0	0.01	0	0.01	0	0.53	0.03	0.03	0	0	0.02	0	0.01	0	0	0	0	0	0.08	0.03
Catabacter hongkongensis	0	0	0	0.01	0	0	0	0.01	0	0	0	0	0	0	0	0.01	0	0	0.02	0
Cedecea neteri	0	0.02	0	0.01	0	0	0.03	0.01	0	0	0	0	0.01	0	0	0	0	0	0.06	0
Cellulomonas flavigena	0.66	0.04	0	0.08	0.04	0.19	0.08	0.02	2.11	0.03	0.02	0	0.01	0	0	0.14	0	0	0.08	0.15
Chlamydia trachomatis	0.13	0.03	0.09	0.01	0	0.1	0.02	0.02	0	0.02	0.19	1.5	0.01	0	0	1.56	0	0	0.17	0
Chromobacterium haemolyticum	0	0.03	0.22	0.09	0.04	0	0.27	0.12	0.09	0.03	0	0	0.01	0	0	0	0.09	0	0.43	0.01
Chromobacterium violaceum	0	0.06	0	0.11	0.07	0	0.36	0.16	0.1	0.06	0	0	0.01	0	0	0.02	0	0	0.25	0.01
Chryseobacterium gleum	0	0.09	0.05	0.13	0	0	0.09	0.08	0.16	0	0.54	0.07	0	0.02	0	0.11	0	0	0.34	0
Chryseobacterium indologenes	0.07	0.19	0.09	0.18	0	0.07	0.14	0.07	0.28	0.03	1.61	0.22	0.01	0.09	0	0.24	0	0	0.4	0
Citrobacter amalonaticus	0	0.03	0	0.03	0	0	0.07	0.02	0.02	0	0	0	0	0	0	0	0	0	0.03	0
Citrobacter braakii	0	0.02	0	0.03	0	0.1	0.1	0.05	0.02	0.02	0	0	0	0	0	0	0	0	0.05	0
Citrobacter farmeri	0	0	0	0	0	0	0.03	0	0	0	0	0	0	0	0	0	0	0	0.02	0
Citrobacter freundii	0.65	0.48	0.82	0.48	0.18	1.19	1.69	0.97	0.48	0.45	0.25	0.3	0.04	0.02	0	0.09	0.09	0	0.11	0
Citrobacter koseri	0	0.01	0	0.01	0	0	0.03	0	0	0.02	0	0	0.01	0	0	0	0	0	0.05	0
Clostridioides difficile	0	0.01	0	0.01	0	0.07	0.03	0	0	0	0.05	0	0	0	0.01	0.02	0	0	0.04	0.01
Clostridium baratii	0	0.01	0	0.03	0	0	0.02	0.02	0.01	0	0.03	0	0	0	0	0.01	0	0	0.06	0
Clostridium botulinum	0.03	0.11	0.14	0.11	0.04	0	0.19	0.17	0.05	0.03	0	0.25	0	0	0	0.04	0	0	0.51	0
Clostridium butyricum	0	0.03	0.05	0.01	0	0	0	0.02	0	0	0	0	0	0	0	0.01	0	0	0.05	0
Clostridium haemolyticum	0	0.01	0	0.01	0	0	0.01	0	0	0	0	0	0	0	0	0.01	0	0	0.02	0
Clostridium innocuum	0	0	0	0.01	0	0	0	0	0	0	0	0	0	0	0	0	0	0	0.03	0
Clostridium neonatale	0	0.02	0	0.01	0	0	0.01	0.03	0.01	0	0	0	0	0	0	0.03	0	0	0.09	0
Clostridium novyi	0	0.01	0	0.01	0	0	0	0	0	0	0	0	0	0	0	0.01	0	0	0.02	0
Clostridium perfringens	0.06	0.02	0	0.01	0	0.07	0.03	0.1	0	0	0	0	0	0	0	0	0	0	0.11	0
Clostridium tetani	0	0.07	0.09	0.08	0	0	0.19	0.11	0.02	0.03	0.02	0.33	0	0	0	0.02	0	0	0.46	0
Comamonas kerstersii	0	0.09	0.05	0.12	0.04	0.07	0.48	0.19	0.15	0.09	0.03	0.45	0.02	0	0	0.01	0	0	0.58	0
Comamonas terrigena	0.07	0.95	0.14	0.31	0.14	0	0.62	0.28	0.14	0.11	1.81	0.09	0.02	0.05	0	0.1	0.27	0	0.85	0
Comamonas testosteroni	0.13	0.49	0.14	0.47	0.18	0	0.91	0.53	0.18	0.16	0.33	0.07	0.13	0.14	0	0.07	0.82	0	0.76	0.01
Corynebacterium accolens	0	0.07	0	0.26	0	0	0.03	0.01	0.3	0	0	0.15	0	0.07	0	0.01	0	0	0.25	0.03
Corynebacterium afermentans	0	0.1	0.31	0.54	0.04	0	0.06	0.05	0.02	0.08	0	0.3	0.01	1.83	0	0	0	0	0.09	0
Corynebacterium amycolatum	0	0	0	0.03	0	0	0.02	0	0.01	0	0	0.15	0	0	0	0.01	0	0	0.03	0.01
Corynebacterium argentoratense	0	0	0	0.11	0	0	0.01	0.01	0	0	0	0	0	0	0	0.01	0	0	0.05	0
Corynebacterium aurimucosum	0	0.09	0.05	0.65	0	0	0.02	0.01	0.06	0	0	0.07	0	0.05	0	0	0	0	0.07	0.04
Corynebacterium bovis	0	0.04	0	0.04	0	0	0.01	0.01	0	0.02	0	0.07	0	0	0	0.01	0	0	0.04	0
Corynebacterium falsenii	0	0.01	0	0.05	0	0	0.01	0	0	0	0	0	0	0	0	0.01	0	0	0.07	0
Corynebacterium freiburgense	0	0	0	0.01	0	0	0.01	0.01	0	0	0	0	0	0	0	0.01	0	0	0.01	0
Corynebacterium freneyi	0	0	0.05	0.05	0	0	0.02	0.01	0	0	0	0.15	0	0	0	0.01	0	0	0.03	0
Corynebacterium glucuronolyticum	0.06	0	0	0.07	0	0	0.01	0.01	0.01	0	0	0.15	0	0.02	0	0.01	0	0	0.03	0
Corynebacterium glutamicum	0	0.02	0	0.1	0	0	0.07	0.01	0.01	0	0	0.15	0	0	0	0.01	0	0	0.06	0
Corynebacterium halotolerans	0	0	0	0.03	0	0	0.01	0	0.05	0	0	0	0	0.02	0	0.02	0	0	0.06	0.01
Corynebacterium jeikeium	0	0.03	0.05	0.2	0	0	0.04	0.03	0.04	0	0	0.3	0	0.07	0	0.03	0	0	0.09	0.02
Corynebacterium kroppenstedtii	0	0	0	0.07	0	0	0	0	0	0	0	0	0	0	0	0	0	0	0.01	0
Corynebacterium kutscheri	0.06	0.02	0	0.1	0	0	0.01	0	0.01	0	0	0	0	0	0	0.03	0	0	0.03	0
Corynebacterium lipophiloflavum	0	0.03	0.09	0.25	0	0	0.01	0.01	0.02	0.02	0	0	0	0.07	0	0	0	0	0.03	0
Corynebacterium massiliense	0	0.04	0	0.01	0	0	0.02	0.01	0.01	0	0	0	0	0.02	0	0	0	0	0.02	0.01
Corynebacterium matruchotii	0	0.02	0	0.09	0	0.26	0.01	0.03	0.02	0	0.02	0.03	0	0	0	0.42	0	0	0.04	0.09
Corynebacterium minutissimum	0	0.07	0	0.69	0	0	0.03	0	0.02	0	0	0.15	0	0.05	0	0	0	0	0.04	0.01
Corynebacterium otitidis	0	0.01	0	0.01	0	0	0	0	0	0.16	0	0.03	0	0	0	0	0	0	0.01	0
Corynebacterium propinquum	0.11	0.71	0	0.13	0	0	0.03	0.02	0.02	0.02	0	0	0	0	0	0.01	0	0	0.02	0.01
Corynebacterium pseudodiphtheriticum	0	0.3	0	0.08	0	0	0.03	0	0.02	0	0	0	0	0	0	0	0	0	0.01	0
Corynebacterium pseudotuberculosis	0	0.02	0.05	0.13	0	0	0.02	0	0	0	0	0	0	0	0	0.01	0	0	0.05	0
Corynebacterium renale	0	0.02	0.05	0.09	0	0	0.02	0	0	0	0	0.15	0	0	0	0.01	0	0	0.01	0
Corynebacterium resistens	0	0.02	0	0.05	0	0	0.03	0.03	0.01	0	0	0.07	0	0.02	0	0	0	0	0.07	0.02
Corynebacterium riegelii	0.06	0.04	0	0.29	0	0	0	0	0	0	0	0.07	0	0.02	0	0	0	0	0.06	0
Corynebacterium simulans	0	0.05	0	0.22	0	0	0.04	0	0.34	0	0	0.22	0	0.07	0	0.01	0	0	0.27	0.03
Corynebacterium stationis	0	0.06	0	0.11	0	0	0.03	0.01	0	0	0	0	0	0	0	0	0.09	0	0.04	0.01
Corynebacterium striatum	0.06	0.42	0.05	0.39	0	0.1	0.08	0	3.48	0	0.14	0.15	0	0.05	0	0.01	0	0	1.85	0.07
Corynebacterium timonense	0	0.05	0	0.25	0	0	0.01	0.02	0.04	0	0	0	0	0.11	0	0	0	0	0.07	0
Corynebacterium tuberculostearicum	0.06	1.96	0.09	1.2	0.11	0	0.75	0.09	0.29	0.17	0.03	0.97	0.02	2.59	0	0.06	0	0	0.4	0.08
Corynebacterium tuscaniense	0	0.04	0	0.22	0	0	0.01	0	0.01	0	0	0.07	0	0.02	0	0	0	0	0.03	0
Corynebacterium ulcerans	0	0	0.05	0.1	0	0	0.02	0	0	0	0	0	0	0	0	0.01	0	0	0.02	0
Corynebacterium urealyticum	0	0	0	0.01	0	0	0.05	0.01	0.01	0	0	0	0	0	0	0.02	0	0	0.06	0.02
Corynebacterium ureicelerivorans	0	0.07	0.05	0.51	0	0	0.09	0.02	0.01	0.02	0	0.07	0	0.25	0	0	0	0	0.05	0
Corynebacterium xerosis	0.06	0.04	0.05	0.05	0	0	0.06	0.02	0.02	0.16	0.02	0.15	0.01	0	0	0	0.09	0	0.02	0
Cronobacter sakazakii	0	0.01	0.05	0.01	0	0	0.06	0.02	0	0.02	0.02	0	0	0	0	0.01	0	0	0.03	0
Cupriavidus gilardii	0	0.37	0.27	0.66	0.53	0.1	1.55	0.79	0.2	0.64	0.11	0.06	0.32	0.05	0	0.06	0.27	0	1.02	0.01
Cupriavidus metallidurans	0	0.29	0.05	0.37	0.18	0.1	1.6	0.79	0.14	3.06	0.36	0.41	0.26	0.02	0.11	0.04	0.09	0	0.4	0
Cutibacterium acnes	0.65	1.72	1.69	1.6	0.04	0.33	1.28	0.47	2.48	0.19	0.59	3.04	0.05	0.62	0.01	0.24	0.09	0.01	2.38	0.17
Cutibacterium granulosum	0	0.07	0	0.09	0	0	0.05	0.03	0.02	0	0.02	0.07	0	0	0	0.02	0	0	0.12	0.02
Delftia acidovorans	0.51	8.79	15.77	2.07	0.29	1.05	1.88	0.93	1.15	0.78	15.06	0.97	0.14	3.53	0.01	1.62	0.55	0	0.92	0.01
Dermabacter hominis	0	0.02	0	0.03	0	0	0.02	0.06	0.04	0.02	0	0	0	0	0	0.01	0	0	0.03	0
Dermacoccus nishinomiyaensis	0.06	0.18	0	0.05	0	0	0.08	0.03	0.03	0.02	0.09	0	0.01	0	0	0	0	0	0.05	0
Dermatophilus congolensis	0	0.02	0	0.02	0	0	0.06	0.01	0.02	0	0	0	0	0	0	0	0	0	0.05	0
Dolosigranulum pigrum	0.21	0.56	0	0	0	0	0	0.02	0	0	0	0	0	0	0.01	0	0	0	0.01	0
Dysgonomonas capnocytophagoides	0	0	0	0	0	0	0.02	0.01	0	0.02	0	0	0	0	0	0.01	0	0	0.08	0
Dysgonomonas gadei	0.06	0	0	0	0	0	0.01	0.01	0.04	0.02	0	0	0	0	0	0.01	0	0	0.07	0
Dysgonomonas hofstadii	0.06	0	0	0.01	0	0	0.01	0.01	0.01	0	0	0	0	0	0	0.02	0	0	0.09	0
Dysgonomonas mossii	0	0	0	0	0	0	0.01	0.01	0.04	0.02	0	0	0	0	0	0.01	0	0	0.09	0
Edwardsiella hoshinae	0	0	0	0.02	0	0	0.05	0.02	0.01	0	0	0	0	0	0	0	0	0	0.14	0
Edwardsiella tarda	0	0	0	0	0	0	0.01	0.02	0	0	0	0	0.01	0	0	0	0	0	0.05	0
Eggerthella lenta	0	0.02	0	0.01	0	0	0.03	0	0.01	0	0	0	0	0	0	0.01	0	0	0.04	0
Eggerthia catenaformis	0.03	0	0	0.01	0	0.07	0	0	0	0	0	0	0	0	0.07	0	0	0	0.03	0.03
Ehrlichia canis	0	0	0	0.01	0	0	0.01	0	0	0	0	0	0	0	0	0.01	0	0	0.03	0
Ehrlichia chaffeensis	0.03	0	0	0.01	0	0.07	0.01	0	0.01	0	0	0	0	0	0	0	0	0	0.02	0
Ehrlichia muris	0	0	0	0.01	0	0	0.02	0.01	0.01	0	0	0	0	0	0	0	0.09	0	0.03	0
Eikenella corrodens	0.11	0.02	0.05	0.03	0	0.29	0.1	0.06	0.07	0.03	0.82	0	0	0	0.11	0.03	0	0.02	0.42	0.41
Elizabethkingia anophelis	0	0.06	0	0.15	0	0	0.14	0.06	0.02	0.03	0	0	0	0.02	0	0.03	0.09	0	0.3	0
Elizabethkingia meningoseptica	0	0.01	0	0.06	0	0	0.09	0.06	0.01	0.02	0	0	0	0	0	0.03	0	0	0.27	0
Elizabethkingia miricola	0	0.26	0.23	0.25	0	0.1	0.32	0.13	0.06	0.09	0.09	0.07	0	0	0	0.06	0	0	0.3	0
Empedobacter brevis	0	0	0	0.01	0	0	0.01	0.01	0.02	0	0	0	0	0	0	0.01	0	0	0.18	0
Empedobacter falsenii	0	0.01	0	0.03	0	0	0.03	0.02	0.06	0	0	0	0	0	0	0.01	0	0	0.25	0
Enterobacter asburiae	0.06	1.96	1	1.39	0	0.19	1.34	0.93	0.41	0.58	0.02	0.3	0	0	0	0.28	0	0	0.08	0
Enterobacter cancerogenus	0	0.02	0	0.01	0	0	0.03	0.01	0	0	0	0	0	0	0	0.01	0	0	0.01	0
Enterobacter chengduensis	0	0.2	0.09	0.11	0	0	0.11	0.07	0.01	0.05	0	0	0	0	0	0.02	0	0	0.08	0
Enterobacter chuandaensis	0	0.11	0.14	0.04	0	0	0.03	0.05	0.01	0	0.03	0.07	0	0	0	0.02	0	0	0.02	0
Enterobacter cloacae	0.2	2.32	1.41	1.63	0	0.39	1.47	1.1	0.61	0.75	0.33	0.45	0.01	0	0	0.36	0.37	0	0.13	0
Enterobacter hormaechei	0.52	0.26	0.53	0.45	0.04	0.92	0.64	0.38	0.15	0.56	0.38	0.51	0.16	0.05	0	0.09	0.46	0	0.17	0
Enterobacter kobei	0	0.14	0.05	0.03	0	0	0.08	0.04	0.01	0.02	0.09	0	0	0	0	0.02	0	0	0.04	0
Enterobacter ludwigii	0	0.08	0.14	0.01	0	0	0.04	0.03	0	0	0	0	0	0	0	0.01	0	0	0.05	0
Enterobacter roggenkampii	0	0.26	0.05	0.15	0	0.1	0.19	0.13	0.02	0.03	0	0	0.02	0	0	0.03	0	0	0.05	0
Enterobacter sichuanensis	0	0.08	0.09	0.05	0	0	0.09	0.04	0.01	0.02	0	0	0	0	0	0.01	0	0	0.07	0
Enterocloster clostridioformis	0.06	0.02	0	0.01	0	0	0.02	0.09	0	0	0	0	0	0	0	0.03	0	0	0.03	0
Enterococcus asini	0	0	0	0.01	0	0	0	0	0	0	0	0	0	0	0	0.01	0	0.02	0.05	0
Enterococcus avium	0	0	0	0	0	0	0	0	0	0	0	0	0	0	0	0	0	0.01	0.01	0
Enterococcus casseliflavus	0	0.07	0.05	0.05	0	0.1	0	0	0	0	0	0	0	0	0	0.02	0	0	0.02	0
Enterococcus cecorum	0	0.02	0	0.01	0	0	0.03	0	0	0.02	0	0	0	0	0.01	0.02	0	0.01	0.02	0.01
Enterococcus columbae	0	0	0	0	0	0	0	0	0	0	0	0	0	0	0	0.01	0	0	0.03	0
Enterococcus dispar	0	0.01	0	0	0	0	0	0	0	0	0	0	0	0	0	0.01	0	0	0.04	0
Enterococcus durans	0	0	0	0.01	0	0	0.01	0	0	0	0	0	0	0	0	0	0	0.01	0.03	0
Enterococcus faecalis	0.11	1.23	1.13	0.79	0	0.1	0.83	0.58	0.25	0.23	0.12	0.07	0	0	0	0.2	0	0.01	0.13	0
Enterococcus faecium	0.2	0.37	2.09	0.03	0.04	0.84	0.03	0.02	0.35	0	5.56	0.12	0	0.25	0	0.09	0	0.01	0.06	0
Enterococcus gallinarum	0	0.03	0.05	0.01	0	0	0	0	0	0	0	0	0	0	0	0.01	0	0	0.02	0
Enterococcus gilvus	0	0	0	0	0	0	0	0	0	0	0	0	0	0	0	0.02	0	0	0.04	0
Enterococcus haemoperoxidus	0	0	0	0.01	0	0	0.01	0	0	0	0	0	0	0	0	0.01	0	0	0.05	0
Enterococcus hirae	0	0.01	0	0	0	0	0.01	0	0	0	0	0	0	0.02	0	0	0	0	0.03	0
Enterococcus italicus	0	0	0	0	0	0	0	0	0	0	0	0	0	0	0	0	0	0	0.02	0
Enterococcus malodoratus	0	0	0	0	0	0	0	0	0	0	0	0	0	0	0	0.01	0	0	0.04	0
Enterococcus mundtii	0	0	0	0.01	0	0	0.01	0	0	0	0	0	0	0	0	0	0	0	0.03	0
Enterococcus pallens	0	0	0	0.01	0	0	0	0	0	0	0	0	0	0	0	0.01	0	0	0.05	0
Enterococcus phoeniculicola	0	0	0	0.01	0	0	0	0	0	0	0	0	0	0	0	0	0	0	0.04	0
Enterococcus pseudoavium	0	0	0	0.01	0	0	0	0	0	0	0	0	0	0	0	0.02	0	0	0.01	0
Enterococcus raffinosus	0	0	0	0.01	0	0	0	0	0	0	0	0	0	0	0	0.01	0	0	0.05	0
Enterococcus saccharolyticus	0	0	0	0	0	0	0	0	0	0	0	0	0	0	0	0.01	0	0	0.01	0
Enterococcus sulfureus	0	0	0	0.01	0	0	0	0	0	0	0	0	0	0	0	0.01	0	0	0.04	0
Enterococcus thailandicus	0	0	0	0	0	0	0	0	0	0	0	0	0	0	0	0.01	0	0	0.05	0
Erysipelothrix rhusiopathiae	0	0	0	0	0	0	0	0	0	0	0	0	0	0	0	0	0	0	0.02	0
Escherichia albertii	0.03	0.01	0	0.08	0	0	0.12	0.04	0.01	0.02	0	0	0	0	0	0	0	0	0.05	0
Escherichia fergusonii	0.03	0.01	0	0.31	0.04	0	0.5	0.26	0.04	0.34	0.03	0	0.13	0	0	0	0.27	0	0.1	0
Eubacterium limosum	0	0.01	0	0	0	0	0	0	0	0	0	0	0	0	0	0	0	0	0.03	0
Facklamia hominis	0	0	0	0.03	0	0	0.01	0	0	0	0	0	0	0	0	0	0	0	0.03	0
Facklamia sourekii	0	0	0	0	0	0	0	0	0.01	0	0	0	0	0	0	0	0	0	0	0
Fannyhessea vaginae	0	0	0	0.03	0	0.14	0.01	0	0.01	0	0	0	0	0	0	0.03	0	0	0.06	0
Filifactor alocis	0	0	0	0.01	0	0	0	0.02	0	0	0.03	0	0	0	0.01	0.02	0	0	0.02	0.31
Finegoldia magna	0	0	0	0.01	0	0	0.01	0	0	0	0	0.07	0	0	0	0.02	0	0	0.04	0.01
Fluoribacter bozemanae	0	0.01	0	0.01	0	0	0.02	0.01	0.01	0	0	0	0	0	0	0.01	0	0	0.11	0
Fluoribacter dumoffii	0	0.01	0	0	0	0	0	0	0	0	0	0	0	0	0	0	0	0	0.06	0
Francisella hispaniensis	0	0	0	0.01	0	0	0.03	0.01	0	0	0	0	0	0	0	0.01	0	0	0.06	0
Francisella noatunensis	0	0	0	0.01	0	0	0.03	0.01	0	0	0	0	0	0	0	0	0	0	0.06	0
Francisella philomiragia	0	0.01	0	0.01	0	0	0.02	0.01	0.01	0	0	0.07	0	0	0	0	0	0	0.06	0
Francisella tularensis	0	0	0	0.01	0	0	0.02	0	0	0	0	0	0	0	0	0	0	0	0.06	0
Franconibacter helveticus	0	0	0	0.01	0.04	0	0.01	0	0	0	0	0	0	0	0	0	0	0	0.02	0
Fusobacterium hwasookii	0	0	0	0.02	0	0	0	0	0.01	0.02	0.06	0	0	0	0.01	0.39	0	0	0.03	0.41
Fusobacterium mortiferum	0	0.01	0	0.01	0	0	0	0	0.01	0.03	0.02	0	0	0	0	0.03	0	0	0.05	0.01
Fusobacterium necrophorum	0	0	0	0.01	0	0	0	0	0.01	0.03	0.02	0	0	0	0.01	0.02	0	0	0.03	0.02
Fusobacterium nucleatum	0.23	0.01	0.05	0.03	0	0.24	0.04	0	0.06	0.02	0.14	0.28	0	0	0.06	0.79	0	0.01	0.04	1.15
Fusobacterium periodonticum	0	0	0	0.01	0	0.17	0	0	0.01	0.03	0.06	0	0	0	0	0.85	0	0	0.05	2.02
Fusobacterium ulcerans	0.06	0.02	0	0	0	0	0	0	0.01	0.02	0	0	0	0	0	0.01	0	0	0.04	0.01
Fusobacterium varium	0.06	0.01	0	0.01	0	0	0	0	0.01	0	0	0	0	0	0	0.02	0	0	0.04	0.01
Gardnerella vaginalis	0	0.01	0	0.09	0	0.36	0	0	0	0	0	0	0	0	0	0.01	0	0	0.04	0.01
Gemella bergeri	0	0	0	0.01	0	0.07	0	0	0	0	0.02	0	0	0	0	0	0	0	0.01	0
Gemella haemolysans	0	0	0	0.01	0	0	0.02	0	0.04	0	0.02	0	0	0	0	0.02	0	0.03	0.02	0.05
Gemella morbillorum	0	0.02	0	0.01	0	0.58	0.02	0	0	0	0.02	0	0	0	0.01	0	0	0.01	0.02	0.05
Gemella sanguinis	0	0	0	0	0	0.07	0.02	0.01	0.01	0	0.05	0	0	0	0.04	0.1	0	0.01	0.01	0.3
Gleimia europaea	0	0	0	0.01	0	0	0.01	0	0	0	0	0	0	0.02	0	0	0	0	0.03	0
Gordonia bronchialis	0	0.11	0	0.04	0	0	0.15	0.09	0.01	0.06	0.02	0.03	0	0	0	0	0	0	0.07	0
Gordonia rubripertincta	0	0.02	0	0.06	0.04	0	0.16	0.05	0	0.06	0	0.03	0	0	0	0.01	0	0	0.06	0
Gordonia terrae	0	0.01	0	0.05	0.04	0	0.75	0.28	0.17	0.25	0.11	0.03	0	0	0	0.01	0	0	0.12	0
Gordonibacter pamelaeae	0.06	0.01	0	0.01	0	0	0.02	0.01	0	0	0	0	0	0	0	0.01	0	0	0.05	0
Granulibacter bethesdensis	0	0.04	0	0.03	0.04	0	0.11	0.05	0.09	0.05	0	0	0.01	0.05	0	0.01	0.55	0	0.1	0
Granulicatella adiacens	0	0.01	0	0.01	0	0	0.04	0	0	0	0.03	0.03	0	0	0	0.9	0	0.01	0.03	0.65
Granulicatella elegans	0	0	0	0	0	0.07	0.02	0.01	0.14	0	0	0	0	0	0.01	0.09	0.09	0.04	0.01	0.05
Grimontia hollisae	0	0	0	0	0	0	0.01	0	0.01	0	0	0	0	0	0	0	0	0	0.08	0
Haemophilus aegyptius	0.03	0	0	0	0	0.07	0.01	0	0.01	0	0	0	0	0	0	0	0	0	0.1	0.04
Haemophilus ducreyi	0	0.07	0.05	0.4	0	0.07	0.02	0.02	0.02	0	0	0.15	0	0.02	0.01	0.01	0	0	0.08	0.02
Haemophilus haemolyticus	0	0	0	0.01	0	0	0	0	0.05	0	0.09	0	0	0	0	0.01	0	0	0.13	0.19
Haemophilus parahaemolyticus	0	0	0	0	0	0	0.01	0	0.01	0	0	0	0	0	0	0.01	0	0	0.06	0.01
Haemophilus paraphrohaemolyticus	0	0	0	0	0.04	0	0.01	0	0.01	0	0	0	0	0	0	0.01	0	0	0.06	0.01
Haemophilus quentini	0	0	0	0.01	0	0	0	0	0.01	0	0	0	0	0	0	0.01	0	0	0.09	0.07
Haemophilus sputorum	0	0	0	0	0	0	0	0	0	0	0	0	0	0	0	0.01	0	0	0.11	0.08
Hafnia alvei	0	0.05	0	0.01	0	0.07	0	0	0.04	0	0.36	0	0	0.05	0	0.01	0	0	0.09	0
Hafnia paralvei	0	0.02	0	0	0	0	0	0	0	0	0.09	0	0	0	0	0	0	0	0.04	0
Helicobacter bilis	0	0	0.05	0	0	0	0.02	0	0.01	0	0	0	0	0	0	0	0	0	0.03	0
Helicobacter cinaedi	0	0	0	0.01	0	0	0.01	0	0	0	0	0	0	0	0	0	0	0	0.04	0
Helicobacter fennelliae	0	0.02	0.05	0.01	0	0	0	0	0	0	0	0	0	0	0	0	0	0	0.04	0
Helicobacter magdeburgensis	0	0	0	0.01	0	0	0.01	0	0	0	0	0	0	0	0	0	0	0	0.03	0
Helicobacter pylori	0.09	0	0.18	0.03	0.04	0.19	0.03	0.02	0.01	0.14	0.09	0.03	0	0.02	0	0.02	0	0	0.08	0
Isoptericola variabilis	2.6	0.07	0	0.09	0	0.36	0.04	0.01	8.21	0	0.32	0.1	0	0	0.01	0.64	0	0.01	0.06	0.43
Janibacter indicus	0.06	1.15	0.22	0.19	0	0.1	0.14	0.07	0.04	0.03	0	0	0	0.07	0.01	0	0	0	0.15	0
Jonesia denitrificans	0.11	0.01	0	0.03	0	0	0.05	0.02	0.01	0	0	0	0	0	0	0.01	0	0	0.02	0
Kerstersia gyiorum	0	0.06	0	0.08	0.04	0	0.24	0.08	0.04	0.09	0	0	0.01	0	0	0.02	0	0	0.36	0
Kingella denitrificans	0	0.03	0.05	0.04	0	0.1	0.09	0.09	0.1	0.05	0	0	0	0	0.01	0.02	0	0	0.35	0.21
Kingella kingae	0	0.02	0.05	0.02	0	0	0.12	0.05	0.07	0.03	0.03	0.07	0	0	0	0.01	0	0	0.21	0.03
Kingella oralis	0.11	0.02	0.05	0.01	0	0	0.13	0.08	0.07	0.05	0.02	0	0	0	0	0.01	0	0	0.27	0.06
Klebsiella aerogenes	0	0.03	0.18	0.07	0.04	0	0.05	0	0.01	0	0.42	0	0	0	0.01	0.01	0	0	0.15	0
Klebsiella michiganensis	0.11	1.21	0.36	0.79	0	0	0.83	0.53	0.26	0.3	0.06	0.07	0	0	0	0.19	0	0	0.11	0
Klebsiella oxytoca	0.06	0.81	0.36	0.52	0	0	0.49	0.33	0.16	0.17	0.05	0	0	0	0	0.13	0	0	0.08	0
Klebsiella quasipneumoniae	0	0.01	0	0.07	0	0	0.08	0.05	0.01	0	0.02	0.07	0	0	0	0	0.09	0	0.18	0
Klebsiella variicola	0.26	0.14	0.75	0.11	0.04	0.33	0.06	0.06	0.15	0.06	0.41	0.44	0.01	0.02	0	0.05	0	0	0.17	0
Kluyvera ascorbata	0	0.01	0	0.01	0	0	0.02	0.01	0.01	0	0	0	0	0	0	0	0	0	0.02	0
Kluyvera cryocrescens	0	0.01	0	0.01	0	0	0	0	0	0	0	0	0	0	0	0	0	0	0.02	0
Kluyvera intermedia	0	0	0	0.01	0	0	0.01	0	0.01	0	0	0	0	0	0	0.01	0	0	0.03	0
Kocuria rhizophila	0	0.07	0	0.14	0	0	0.1	0.02	0.01	0.03	0	0	0.02	0.14	0	0	0	0	0.04	0
Kytococcus sedentarius	0.61	0.16	0	0.11	0	0.1	0.27	0.05	2.44	0.02	0.08	0	0	0.09	0	0.16	0.09	0.01	0.11	0.18
Lacticaseibacillus paracasei	0	0.01	0	0.01	0	0	0	0	0	0	0	0	0	0	0	0.01	0	0	0.02	0
Lactiplantibacillus plantarum	0	0	0	0.02	0	0	0.01	0.01	0	0	0.05	0	0	0	2.42	0.01	0	0	0.05	0
Lactobacillus acidophilus	0	0	0	0.01	0	0	0	0.01	0	0	0	0	0	0	0	0	0	0	0.04	0
Lactobacillus casei	0	0.01	0	0.01	0	0	0	0	0	0	0	0	0	0	0	0.01	0	0	0.01	0
Lactobacillus crispatus	0	0.01	0	0.15	0	0	0.02	0.06	0	0	0	0	0	0	0	0	0	0	0.1	0
Lactobacillus gasseri	0	0	0	0.01	0	0	0	0	0	0	0	0	0	0	0.01	0.01	0	0	0.04	0
Lactobacillus helveticus	0	0	0	0.02	0	0	0	0.01	0	0	0.02	0	0	0	0	0	0	0	0.03	0
Lactobacillus iners	0	0	0.09	0.51	0	0	0	0.02	0	0	0	0.22	0	0	0	0.01	0	0.02	0.03	0
Lactobacillus jensenii	0	0	0	0.01	0	0	0	0	0	0	0	0	0	0	0	0	0	0	0.01	0
Lactobacillus rhamnosus	0	0.01	0	0.01	0	0	0	0	0	0	0	0	0	0	0	0.01	0	0	0.01	0
Lactobacillus sakei	0	0.01	0	0	0	0	0.01	0	0	0	0.02	0	0	0	0	0	0	0	0.02	0
Lactobacillus ultunensis	0	0	0	0.03	0	0	0	0	0	0	0	0	0	0	0	0	0	0	0.02	0
Lactococcus garvieae	0	0	0	0	0.04	0	0.01	0	0	0	0	0	0	0	0	0.01	0	0	0.03	0
Lactococcus lactis	0	0.01	0	0.02	0	0	0	0	0	0.03	0	0	0	0	0	0.01	0.09	0.01	0.06	0
Lancefieldella parvula	0	0	0	0.01	0	0	0.01	0.01	0.01	0	0	0.09	0	0	0	0.02	0	0.15	0.02	0.04
Lancefieldella rimae	0	0	0.05	0.01	0	0.1	0.03	0	0.01	0	0	0.07	0	0	0.07	0.03	0	0.02	0.03	0.02
Laribacter hongkongensis	0.11	0.05	0.09	0.02	0	0	0.19	0.12	0.13	0.03	0.02	0	0	0	0	0.02	0	0	0.24	0.01
Lautropia mirabilis	2.23	0.07	0.22	0.09	0.07	3.65	0.4	0.15	0.07	0.03	2.85	0.07	0.01	0	0	0.01	0	0	0.51	3.8
Leclercia adecarboxylata	0	0.02	0.05	0.03	0.04	0	0.04	0.02	0	0.02	0.09	0	0	0	0	0	0	0	0.08	0
Legionella anisa	0	0.01	0	0	0	0	0.02	0.01	0.02	0	0	0.03	0	0	0	0	0	0	0.11	0
Legionella birminghamensis	0	0	0	0.01	0	0	0.03	0.01	0.01	0	0	0	0	0	0	0	0	0	0.08	0
Legionella brunensis	0	0.02	0	0.01	0	0	0.08	0.02	0	0	0.02	0	0	0	0	0	0	0	0.04	0
Legionella cherrii	0	0.01	0	0	0	0	0.01	0.01	0.01	0.02	0	0	0	0	0	0	0	0	0.1	0
Legionella cincinnatiensis	0	0.01	0	0.01	0	0	0.01	0.01	0.01	0	0	0	0	0	0	0	0	0	0.08	0
Legionella clemsonensis	0	0.02	0	0.01	0	0	0.04	0.01	0.01	0	0	0	0	0	0	0	0	0	0.15	0
Legionella drancourtii	0	0	0	0.01	0	0	0	0.01	0	0	0	0	0	0	0	0.01	0	0	0.07	0
Legionella fairfieldensis	0	0	0	0	0	0	0.02	0	0.01	0	0	0	0	0	0	0	0	0	0.06	0
Legionella fallonii	0	0.01	0	0.02	0	0	0.07	0.02	0.02	0	0	0	0	0	0	0	0	0	0.16	0
Legionella feeleii	0	0.01	0	0.01	0	0	0.02	0	0.01	0	0	0	0	0	0	0	0	0	0.05	0
Legionella geestiana	0	0.01	0	0	0	0	0	0.01	0.01	0	0	0	0	0	0	0	0	0	0.04	0
Legionella hackeliae	0	0.03	0	0	0	0	0.04	0.02	0.01	0	0	0	0	0	0	0	0	0	0.12	0
Legionella jamestowniensis	0	0	0	0	0	0	0.01	0	0	0	0	0	0	0	0	0	0	0	0.01	0
Legionella jordanis	0	0.02	0	0.01	0	0	0.05	0.01	0.01	0	0	0	0.01	0	0	0	0	0	0.11	0
Legionella lansingensis	0	0.02	0	0.01	0	0	0.02	0.02	0.01	0	0	0	0	0	0	0	0	0	0.12	0
Legionella longbeachae	0	0	0	0.01	0	0	0	0	0.01	0	0	0	0	0	0	0	0	0	0.05	0
Legionella maceachernii	0	0.01	0	0	0	0	0.01	0	0.01	0	0	0	0.01	0	0	0.01	0	0	0.09	0
Legionella massiliensis	0	0.01	0	0.01	0	0	0.01	0.01	0	0	0	0	0	0	0	0.01	0	0	0.05	0
Legionella moravica	0	0.01	0	0	0	0	0.02	0.02	0.02	0	0	0.07	0	0	0	0	0	0	0.14	0
Legionella norrlandica	0	0.01	0	0	0	0	0	0	0.01	0	0	0	0	0	0	0	0	0	0.06	0
Legionella oakridgensis	0	0.02	0	0.01	0	0	0.04	0	0.01	0	0	0	0	0	0	0.01	0	0	0.11	0
Legionella parisiensis	0	0.01	0	0	0	0	0	0	0.01	0	0	0	0	0	0	0	0	0	0.1	0
Legionella pneumophila	0	0.02	0	0.01	0	0	0.01	0	0.01	0	0	0	0	0	0	0.01	0	0	0.07	0
Legionella quinlivanii	0	0.01	0	0.01	0	0	0.01	0	0.01	0.02	0	0	0	0	0	0	0	0	0.04	0
Legionella sainthelensi	0	0.02	0	0	0	0	0.01	0	0.01	0	0	0	0	0	0	0	0	0	0.04	0
Legionella shakespearei	0	0	0	0.02	0	0	0.01	0	0	0	0	0	0	0	0	0	0	0	0	0
Legionella steelei	0	0	0	0.01	0	0	0.01	0	0	0	0	0	0	0	0	0	0	0	0.06	0
Legionella tucsonensis	0	0.01	0	0.01	0	0	0.01	0	0.01	0	0	0	0	0	0	0	0	0	0.05	0
Legionella wadsworthii	0	0.02	0	0.01	0	0	0.02	0.01	0.02	0	0	0	0	0	0	0	0	0	0.11	0
Legionella waltersii	0	0.03	0	0.02	0	0	0.02	0	0.01	0	0	0	0	0	0	0	0	0	0.08	0
Leifsonia aquatica	0	0.08	0.09	0.09	0	0	0.23	0.13	0.02	0.03	0.02	0	0	0	0	0.01	0	0	0.17	0
Lelliottia amnigena	0	0.01	0	0.01	0	0	0.01	0.03	0	0	0.02	0	0	0	0	0	0	0	0.04	0
Leminorella grimontii	0	0	0	0.01	0	0	0.01	0	0	0	0	0	0	0	0	0	0	0	0.05	0
Leptospira alexanderi	0	0	0	0.01	0	0	0	0	0.01	0	0.02	0	0	0	0	0	0	0	0.04	0
Leptospira alstonii	0	0	0	0.01	0	0	0	0	0	0	0.02	0	0	0	0	0	0	0	0.04	0
Leptospira biflexa	0	0	0	0.01	0	0	0.01	0	0.01	0	0	0	0	0	0	0.01	0	0	0.06	0
Leptospira borgpetersenii	0	0	0	0.01	0	0	0	0	0.01	0	0.02	0	0	0	0	0	0	0	0.05	0
Leptospira broomii	0	0	0	0	0	0	0.01	0	0.01	0	0.02	0	0	0	0	0.01	0	0	0.06	0
Leptospira fainei	0	0	0	0	0	0	0.01	0	0.01	0	0.02	0	0	0	0	0.01	0	0	0.05	0
Leptospira inadai	0	0.02	0.17	0	0	0.07	0.01	0	0.01	0	0.02	0.09	0	0	0	0.01	0	0	0.05	0
Leptospira interrogans	0	0	0	0.01	0	0	0	0	0.01	0	0.02	0	0	0	0	0	0	0	0.04	0
Leptospira kirschneri	0	0	0	0.01	0	0	0	0	0.01	0	0.02	0	0	0	0	0	0	0	0.05	0
Leptospira kmetyi	0	0	0	0.01	0	0	0	0	0.01	0	0.02	0	0	0	0	0	0	0	0.05	0
Leptospira licerasiae	0	0	0	0.01	0	0	0.01	0	0.01	0	0.02	0	0	0	0	0	0	0	0.06	0
Leptospira mayottensis	0	0	0	0.01	0	0	0	0	0	0	0.02	0	0	0	0	0	0	0	0.04	0
Leptospira meyeri	0	0	0	0.01	0	0	0.01	0	0.01	0	0	0	0	0	0	0.01	0	0	0.05	0
Leptospira noguchii	0	0	0.05	0.01	0	0	0	0	0.01	0	0.02	0	0	0	0	0	0	0	0.05	0
Leptospira santarosai	0	0	0	0.01	0	0	0.01	0	0	0	0.02	0	0	0	0	0	0	0	0.04	0
Leptospira terpstrae	0	0	0	0.01	0	0	0.01	0	0.01	0	0	0	0	0	0	0.01	0	0	0.06	0
Leptospira vanthielii	0	0	0	0.01	0	0	0.01	0	0.01	0	0	0	0	0	0	0.01	0	0	0.05	0
Leptospira weilii	0	0	0	0.02	0	0	0	0	0	0	0.02	0	0	0	0	0	0	0	0.05	0
Leptospira wolbachii	0	0	0	0.01	0	0	0.01	0	0.01	0	0	0	0	0	0	0.01	0	0	0.07	0
Leptospira wolffii	0	0	0	0.01	0	0	0.01	0	0.01	0	0.02	0	0	0	0	0	0	0	0.06	0
Leptospira yanagawae	0	0	0	0.01	0	0	0.01	0	0.01	0	0	0	0	0	0	0.01	0	0	0.05	0
Leptotrichia buccalis	0	0	0	0.03	0	0.07	0.01	0.02	0	0	0	0	0	0	0.01	0.04	0	0	0.05	0.02
Leptotrichia hofstadii	0	0	0	0.04	0	0	0	0.02	0.01	0.14	0	0	0	0	0.01	0.12	0	0	0.02	0.03
Leptotrichia shahii	0	0	0	0.01	0	0	0	0.02	0	0	0	0	0	0	0.01	0.04	0	0	0.09	0.02
Leptotrichia trevisanii	0	0	0	0.01	0	0.29	0	0.02	0	0	0	0	0	0	0.02	0.08	0	0	0.05	0.04
Leptotrichia wadei	0	0	0	0.02	0	0	0.02	0.01	0.01	0	0	0	0	0	0.05	0.13	0	0.01	0.55	0.07
Leuconostoc citreum	0.03	0	0	0.01	0	0	0	0	0	0	0	0	0	0	0	0	0	0	0.02	0
Leuconostoc lactis	0	0	0	0.01	0	0	0	0	0	0	0	0	0	0	0	0	0	0	0.03	0
Leuconostoc mesenteroides	0.03	0	0	0	0	0	0	0	0	0	0	0	0	0	0	0	0	0	0.02	0
Leuconostoc pseudomesenteroides	0	0	0	0	0	0	0	0	0	0	0	0	0	0	0	0	0	0	0.02	0
Ligilactobacillus salivarius	0	0	0	0	0	0	0.05	0	0	0	0	0	0	0	0.04	0	0	0	0.01	0
Limosilactobacillus fermentum	0	0.01	0	0.03	0	0	0	0	0.01	0	0	0	0	0	0.02	0	0	0	0.01	0
Listeria grayi	0	0.01	0	0.01	0	0	0	0	0	0	0	0	0	0	0	0	0	0	0.03	0
Listeria innocua	0	0	0	0.01	0	0	0	0	0	0	0	0	0	0	0	0	0	0	0.01	0
Listeria ivanovii	0	0	0	0.01	0	0	0	0	0	0	0	0	0	0	0	0	0	0	0.01	0
Listeria monocytogenes	0	0.01	0.05	0.02	0	0	0	0	0	0	0	0	0	0	0	0	0	0	0.02	0
Listeria seeligeri	0	0.01	0	0.01	0	0	0	0	0	0	0	0	0	0	0	0	0	0	0.01	0
Listeria welshimeri	0	0.03	0	0.01	0	0	0	0	0	0	0	0	0	0	0	0	0	0	0.01	0
Lysinibacillus sphaericus	0	0.01	0	0	0	0	0	0	0	0	0	0	0	0.02	0	0.01	0	0	0.03	0
Macrococcus caseolyticus	0	0	0	0.02	0	0	0.01	0	0	0	0	0	0	0	0	0	0	0	0.02	0
Mannheimia haemolytica	0	0	0.05	0	0	0	0.01	0	0	0	0	0	0	0	0	0	0	0	0.05	0.01
Megasphaera micronuciformis	0.03	0.01	0	0.02	0	0	0	0.03	0.99	0	0	0.1	0	0	0.04	0.38	0	0.24	0.06	0.02
Microbacterium foliorum	0	0.17	0	0.13	0	0	0.53	0.25	0.09	0.09	0.02	0.09	0.01	0.05	0.02	0.02	0	0	0.17	0
Microbacterium maritypicum	0	0.14	0.09	0.2	0	0	0.51	0.2	0.06	0.22	0.02	0.26	0	0.02	0.01	0.03	0	0	0.18	0
Microbacterium oxydans	0	0.47	0.14	0.34	0	0.1	0.62	0.28	0.09	0.26	0.12	0.57	0	0.09	0.04	0.06	0	0	0.19	0
Microbacterium paraoxydans	0	0.4	0.05	0.16	0.04	0	0.69	0.33	0.23	0.17	0.06	0.38	0.02	0.07	0.02	0.01	0.09	0	0.21	0
Microbacterium testaceum	0	0.73	0.05	0.22	0	0	0.91	0.48	0.38	0.2	0.11	0.16	0.01	0.07	0.01	0.02	0.09	0	0.17	0
Micrococcus luteus	0	0.45	0.31	0.56	0	0	0.56	0.21	0.23	0.28	0.02	0.28	0.03	1.81	0.01	0.04	0.37	0.01	0.42	0.01
Micrococcus lylae	0.23	0.25	1.27	0.14	0	0.43	0.17	0.07	0.31	0.06	0.09	0.69	0	1.88	0	0.05	0	0	0.12	0
Mobiluncus curtisii	0	0	0	0	0	0	0	0	0	0	0	0	0	0	0	0.01	0	0	0.04	0
Mobiluncus mulieris	0	0	0	0.01	0	0	0	0	0	0	0	0	0	0	0	0	0	0	0.02	0
Moellerella wisconsensis	0	0	0	0	0	0	0	0	0.01	0	0	0.07	0	0	0	0	0	0	0.03	0
Mogibacterium timidum	0	0	0	0.01	0	0.07	0.01	0	0.09	0	0	0	0	0	0.1	0.01	0	0.01	0.06	0.13
Moraxella atlantae	0	0.04	0.05	0.02	0	0.1	0.12	0.03	0.02	0	0.02	0.07	0	0	0	0.01	0	0	0.29	0
Moraxella lacunata	0	0.07	0.14	0.07	0	0.1	0.09	0.04	0.06	0.02	0.03	0.15	0	0	0	0.02	0.18	0	0.34	0
Moraxella lincolnii	0	0.01	0.09	0.03	0	0.1	0.03	0.01	0.01	0.02	0	0	0	0	0	0.01	0.09	0	0.15	0
Moraxella nonliquefaciens	0	0.07	0.14	0.07	0	0	0.09	0.03	0.04	0.03	0.03	0.15	0	0	0	0.02	0	0	0.21	0
Moraxella osloensis	0	0.51	0.49	0.52	0	0.48	0.59	0.22	0.25	0.16	0.03	0.67	0.02	0.25	0	0.04	0.09	0	1.22	0.01
Morganella morganii	0	0	0.05	0.01	0	0	0.06	0	0	0.02	0	0	0.01	0	0	0.01	0	0	0.06	0
Morococcus cerebrosus	0.14	0.04	0	0.05	0	1.47	0.06	0.05	0.1	0.03	1.5	0.1	0.01	0	0	0.04	0	0	0.89	2.09
Mycobacterium arosiense	0.17	0.09	0.67	0.11	0	0.58	0.19	0.05	0.14	0.36	0.03	0.25	0.02	0.05	0	0.02	0	0	0.02	0
Mycobacterium asiaticum	0	0	0	0.01	0	0	0.03	0	0.01	0.02	0	0	0	0	0	0.01	0	0	0.02	0
Mycobacterium bouchedurhonense	0	0	0	0.02	0	0	0.01	0.02	0	0.14	0	0.03	0	0	0	0	0	0	0.01	0
Mycobacterium chimaera	0.28	0.04	0.7	0.05	0.07	0.36	0.1	0.03	0.03	0.19	0.11	0.28	0.03	0	0	0.01	0	0	0.02	0
Mycobacterium colombiense	0	0	0	0.03	0	0	0	0.02	0	0	0	0	0	0	0	0.01	0	0	0.02	0
Mycobacterium genavense	0	0.02	0	0.01	0	0	0.01	0	0.01	0	0	0	0.01	0	0	0.01	0	0	0.01	0
Mycobacterium gordonae	0	0	0	0	0	0	0.01	0	0.01	0	0	0	0	0	0	0.02	0	0	0.01	0
Mycobacterium grossiae	0	0.04	0	0.03	0	0	0.05	0.01	0.01	0	0.09	0	0.01	0.02	0	0.02	0	0	0.02	0
Mycobacterium haemophilum	0	0	0	0.02	0.04	0	0	0	0	0	0	0	0	0	0	0.01	0	0	0.01	0
Mycobacterium heckeshornense	0	0	0	0.03	0	0	0	0.01	0	0	0	0	0	0	0	0	0	0	0.01	0
Mycobacterium intermedium	0	0	0	0.01	0	0	0.02	0.01	0	0	0	0	0	0	0	0.01	0	0	0.02	0
Mycobacterium intracellulare	0	0.01	0	0.03	0.04	0	0.01	0.01	0.01	0.17	0	0	0.01	0	0	0.01	0	0	0.01	0
Mycobacterium kyorinense	0	0.03	0	0.04	0	0	0.03	0.01	0.05	0	0	0.03	0	0	0	0.01	0	0	0.02	0
Mycobacterium leprae	0	0	0	0.05	0	0	0	0	0	0	0.02	0	0	0	0	0.01	0	0	0.02	0
Mycobacterium lepraemurium	0	0	0	0.01	0	0	0.01	0	0.01	0.14	0	0	0	0	0	0	0	0	0.01	0
Mycobacterium lepromatosis	0	0	0	0	0	0	0.01	0	0	0	0	0	0	0	0	0	0	0	0	0
Mycobacterium malmoense	0.82	0.19	1.21	0.33	0.11	1.21	0.32	0.1	0.2	0.45	0.11	0.48	0.01	0.05	0	0.11	0	0	0.04	0
Mycobacterium mantenii	0	0.01	0	0.01	0	0	0.02	0	0	0	0	0	0	0	0	0.01	0	0	0.04	0
Mycobacterium marinum	0	0.04	0	0	0	0	0.04	0.01	0.01	0	0	0	0	0	0	0	0	0	0.01	0
Mycobacterium marseillense	0	0	0	0.02	0	0	0.02	0	0	0.02	0	0	0	0	0	0	0	0	0.01	0
Mycobacterium nebraskense	0	0	0.17	0.03	0	0	0.01	0.01	0.01	0	0	0	0	0	0	0.01	0	0	0.02	0
Mycobacterium paraffinicum	0	0.01	0.17	0.01	0	0	0.02	0.01	0	0	0	0	0.01	0	0	0	0	0	0	0
Mycobacterium paraintracellulare	0	0	0	0.01	0.07	0	0	0.01	0.01	0.16	0	0	0.01	0	0	0	0	0	0.01	0
Mycobacterium parascrofulaceum	0	0	0.17	0.01	0.04	0	0.01	0.01	0	0	0	0	0.01	0	0	0	0	0	0.02	0
Mycobacterium scrofulaceum	0	0	0	0.02	0	0	0.01	0	0	0	0	0	0	0.02	0	0	0	0	0.02	0
Mycobacterium sherrisii	0	0.01	0	0.01	0	0	0.01	0.01	0	0	0	0	0.01	0	0	0.01	0	0	0.01	0
Mycobacterium shigaense	0	0	0.17	0.01	0	0	0.04	0.02	0.05	0	0	0	0.01	0	0	0.01	0.09	0	0.02	0
Mycobacterium shimoidei	0	0.02	0	0.07	0	0	0.03	0	0.01	0	0	0	0	0	0	0	0	0	0.02	0
Mycobacterium simiae	0	0.02	0	0.01	0	0	0.01	0.02	0.01	0	0	0	0	0	0	0.01	0	0	0.02	0
Mycobacterium szulgai	0	0.01	0	0.01	0.04	0	0.02	0.01	0.08	0	0	0	0	0	0	0.01	0	0	0.01	0
Mycobacterium talmoniae	0.14	0.05	0.23	0.05	0.04	0.55	0.05	0.03	0.02	0.03	0.02	0	0.02	0.02	0	0.01	0.09	0	0.02	0
Mycobacterium timonense	0	0	0	0	0.04	0	0.03	0.02	0	0.14	0	0	0.01	0	0	0	0.09	0	0.01	0
Mycobacterium triplex	0	0	0	0.02	0	0	0.02	0.02	0.01	0.14	0	0	0	0	0	0.01	0	0	0.01	0
Mycobacterium ulcerans	0	0.01	0.05	0.02	0	0.1	0	0	0.05	0	0.05	0.03	0	0	0	0.02	0	0	0.02	0
Mycobacterium xenopi	0	0	0	0.01	0	0	0	0.01	0	0.14	0	0	0	0	0	0	0	0	0.01	0
Mycobacteroides abscessus	0	0.04	0	0.01	0	0	0.01	0.02	0.1	0.02	0	0	0	0	0	0.07	0	0	0.04	0
Mycobacteroides chelonae	0	0.13	0	0.06	0.04	0	0.07	0.03	0.02	0.02	0	0	0	0.02	0	0.01	0	0	0.04	0
Mycobacteroides franklinii	0	0.01	0	0	0	0	0.01	0.01	0.01	0	0	0	0.01	0	0	0.01	0	0	0.04	0
Mycobacteroides immunogenum	0.06	0.02	0	0	0	0	0.02	0.01	0.01	0.03	0.02	0	0	0.02	0	0.01	0	0	0.04	0
Mycobacteroides saopaulense	0	0.01	0	0	0	0	0.01	0.01	0.01	0	0	0	0	0	0	0.01	0	0	0.04	0
Mycolicibacillus koreensis	0	0.05	0	0.01	0	0	0.01	0.01	0	0	0	0	0	0	0	0	0	0	0.03	0
Mycolicibacter arupensis	0	0	0	0.01	0	0	0.05	0.01	0.01	0	0	0	0	0	0	0.01	0	0	0.03	0
Mycolicibacter heraklionensis	0.06	0	0	0.03	0	0	0.03	0	0.01	0	0	0	0	0	0	0.01	0	0	0.04	0
Mycolicibacter kumamotonensis	1.04	0.5	2.2	0.41	0.14	2.08	0.42	0.17	0.51	0.83	0.46	1.39	0.03	0.05	0.01	0.18	0	0	0.03	0
Mycolicibacterium brisbanense	0	0.01	0	0.01	0	0	0.03	0	0	0.02	0	0	0	0	0	0.01	0	0	0.02	0
Mycolicibacterium canariasense	0	0.02	0.05	0.03	0	0.07	0.06	0.01	0.02	0.02	0	0	0	0	0	0.03	0	0	0.01	0
Mycolicibacterium conceptionense	0.92	0.36	1.08	0.31	0.29	1.84	0.37	0.16	0.25	0.48	0.18	0.76	0.03	0.07	0	0.1	0	0	0.02	0
Mycolicibacterium cosmeticum	0	0.04	0	0.03	0	0	0.06	0.02	0.02	0.02	0	0	0.01	0	0	0.01	0	0	0.03	0
Mycolicibacterium diernhoferi	0.14	0.08	0.05	0.04	0.04	0	0.07	0.07	0.03	0.19	0.02	0.07	0	0	0	0.01	0.09	0	0.04	0
Mycolicibacterium elephantis	0.83	0.15	0.94	0.25	0.14	1.36	0.2	0.1	0.17	0.25	0.31	0.81	0.03	0.05	0	0.07	0.09	0	0.02	0
Mycolicibacterium flavescens	0	0.04	0	0.03	0	0	0.04	0	0.01	0	0	0	0.01	0	0	0	0.09	0	0.05	0
Mycolicibacterium fortuitum	0	0.03	0	0.01	0	0	0.04	0	0	0.02	0	0	0	0	0	0	0	0	0.03	0
Mycolicibacterium goodii	0	0	0	0.03	0.04	0	0.03	0.02	0.05	0	0	0	0.01	0	0	0	0	0	0.01	0
Mycolicibacterium holsaticum	0	0	0	0.03	0	0	0.03	0.01	0.01	0	0	0	0.01	0	0	0	0.18	0	0.02	0
Mycolicibacterium iranicum	0	0.02	0	0.05	0	0	0.1	0.01	0	0.02	0	0	0	0	0	0.02	0	0	0.02	0
Mycolicibacterium llatzerense	0.07	0.08	0	0.05	0	0	0.04	0.02	0.06	0.02	0.27	0	0	0.02	0	0.02	0	0	0.04	0
Mycolicibacterium mageritense	0	0.02	0	0.06	0.04	0	0.04	0.01	0	0	0	0	0	0.02	0	0.01	0	0	0.05	0
Mycolicibacterium mucogenicum	0	0.02	0	0.06	0	0	0.14	0.06	0.01	0.05	0	0.03	0	0	0	0.01	0	0	0.13	0
Mycolicibacterium neoaurum	0	0.03	0	0.03	0.04	0	0.12	0.03	0.02	0.03	0	0.07	0	0	0	0	0	0	0.01	0
Mycolicibacterium novocastrense	0.06	0.06	0.14	0.05	0.04	0.1	0.06	0.01	0.01	0.03	0	0	0	0.02	0	0.02	0	0	0.02	0
Mycolicibacterium obuense	0	0	0	0.01	0	0	0.01	0	0.02	0.02	0	0	0.01	0.02	0	0.01	0	0	0	0
Mycolicibacterium peregrinum	0	0.01	0	0	0	0	0.04	0.01	0.01	0	0	0	0	0	0	0	0	0	0.03	0
Mycolicibacterium phlei	0	0.09	0	0.03	0.04	0	0.04	0.02	0.02	0	0	0	0	0.02	0	0.01	0	0	0.05	0
Mycolicibacterium septicum	0	0.03	0	0.01	0	0.1	0.01	0.01	0.01	0	0	0	0	0	0	0	0	0	0.02	0
Mycolicibacterium setense	0.06	0.04	0	0.03	0	0	0.03	0.02	0.01	0	0	0	0	0	0	0	0	0	0.01	0
Mycolicibacterium smegmatis	0	0.01	0	0.02	0.07	0	0.02	0	0.05	0.14	0	0	0	0	0	0.01	0	0	0.01	0
Mycolicibacterium thermoresistibile	0	0	0	0.03	0	0	0.03	0	0.01	0	0	0	0	0	0	0.01	0	0	0.02	0
Mycolicibacterium tusciae	0	0.02	0	0.04	0	0	0	0.04	0.01	0.02	0	0	0	0	0	0.01	0	0	0.04	0
Mycolicibacterium vaccae	0	0.02	0	0.04	0	0	0.05	0.03	0.01	0	0	0	0	0	0	0.01	0	0	0.03	0
Mycolicibacterium wolinskyi	0	0.04	0	0.02	0	0	0.03	0.01	0	0	0	0	0	0	0	0.01	0	0	0.01	0
Mycoplasma arthritidis	0	0	0	0	0	0	0	0	0	0	0.33	0	0	0	0	0.01	0	0	0.01	0.01
Mycoplasma capricolum	0	0.01	0	0	0	0	0.02	0.01	0	0	0	0	0	0	0	0.01	0	0	0.02	0
Mycoplasma fermentans	0.06	0.01	0	0.01	0	0	0	0	0	0	0.02	0	0	0	0	0	0	0	0.03	0
Mycoplasma genitalium	0	0	0	0.01	0	0	0.01	0	0	0	0	0	0	0	0	0	0	0	0	0
Mycoplasma hominis	0	0	0	0	0	0	0	0	0	0	0.33	0	0	0	0	0.01	0	0	0.02	0.01
Mycoplasma hyopneumoniae	0	0	0	0.05	0	0.1	0.01	0.01	0.02	0	0	0	0	0.02	0	0	0.09	0	0.03	0
Mycoplasma hyorhinis	0	0	0	0.02	0	0.1	0.01	0	0.01	0	0.02	0	0	0	0	0	0	0	0.01	0
Mycoplasma orale	0	0.01	0	0	0	0	0	0	0	0	3.14	0.03	0	0	0	0.01	0	0	0.01	0.03
Mycoplasma penetrans	0	0	0	0.01	0	0	0	0	0.01	0	0	0	0	0	0	0	0	0	0.02	0
Mycoplasma pulmonis	0	0	0	0	0	0	0	0	0	0	0.09	0	0	0	0	0	0	0	0.01	0
Myroides marinus	0.06	0	0	0.01	0	0	0.05	0.02	0	0	0	0	0.01	0	0	0	0	0	0.15	0
Myroides odoratimimus	0.11	0.01	0	0.04	0	0	0.07	0.03	0.01	0.02	0	0	0.01	0	0	0.02	0	0	1.08	0
Myroides odoratus	0.06	0.02	0	0.07	0	0	0.08	0.02	0.06	0.02	0	0.07	0.01	0	0	0.03	0	0	0.93	0
Neisseria animaloris	0	0.02	0	0.01	0	0	0.07	0.07	0.07	0.03	0	0	0	0	0	0.01	0	0	0.2	0.04
Neisseria bacilliformis	1.16	0.01	0.05	0.01	0	0.1	0.14	0.07	0.06	0.05	0.11	0	0.01	0	0	0.06	0	0	0.23	0.16
Neisseria cinerea	0.06	0.04	0.05	0.04	0	0.1	0.12	0.09	0.12	0	0.19	0.07	0	0	0	0.02	0	0	1.18	0.67
Neisseria elongata	0.06	0.03	0.05	0.01	0.04	0.9	0.15	0.08	0.06	0.03	0.85	0.07	0.01	0	0.02	0.13	0.09	0	0.93	1.7
Neisseria flavescens	0	0.04	0	0.07	0	0.26	0.07	0.07	0.09	0.02	0.44	0.07	0	0	0.01	0.15	0	0.02	8.08	6.4
Neisseria lactamica	0.06	0.03	0.17	0.08	0	0.1	0.09	0.05	0.09	0.02	0.63	0.07	0	0	0.01	0.08	0	0.04	7.98	6.51
Neisseria macacae	0.11	0.05	0	0.09	0	0.8	0.1	0.05	0.07	0.02	1.54	0.07	0.01	0	0.01	0.05	0	0	0.96	2.12
Neisseria mucosa	0.11	0.06	0	0.11	0	0.65	0.09	0.05	0.1	0.02	1.41	0.07	0	0	0.02	0.1	0	0.02	8.2	8.05
Neisseria polysaccharea	0	0.04	0	0.05	0	0.07	0.11	0.09	0.13	0.03	0.09	0	0	0	0	0.06	0.09	0	0.94	0.53
Neisseria sicca	0	0.05	0	0.08	0	1.16	0.07	0.05	0.07	0.02	1.92	0.07	0	0	0.01	0.08	0	0.01	1.4	2.93
Neisseria subflava	0.06	0.04	0.17	0.05	0.04	0.17	0.08	0.07	0.11	0	0.75	0.07	0	0	0.03	0.2	0	0.01	8.08	6.71
Neisseria wadsworthii	0	0.04	0	0.02	0.04	0	0.07	0.05	0.08	0.03	0.03	0	0	0	0	0.01	0	0	0.24	0.08
Neisseria weaveri	0	0.02	0.05	0.03	0	0	0.06	0.06	0.06	0.03	0.02	0	0	0	0	0.02	0.09	0	0.34	0.05
Neorickettsia helminthoeca	0	0	0	0	0	0	0.01	0.01	0.01	0	0	0	0	0	0	0	0	0	0.06	0
Neorickettsia risticii	0	0	0	0.01	0	0	0	0	0.01	0	0	0	0	0	0	0	0	0	0.04	0
Neorickettsia sennetsu	0	0	0	0.01	0	0	0	0	0.01	0	0	0	0	0	0	0	0	0	0.04	0
Nocardia abscessus	0	0	0	0	0	0	0.01	0.01	0	0.03	0	0	0	0	0	0	0	0	0.02	0
Nocardia acidivorans	0	0.01	0	0.04	0	0.1	0.05	0.01	0.01	0	0	0	0.01	0	0	0	0	0	0.02	0
Nocardia africana	0	0.04	0.09	0.03	0	0	0.02	0.02	0	0	0	0.03	0	0	0	0	0.09	0	0.01	0
Nocardia alba	0	0	0	0.05	0	0	0.01	0.01	0.01	0	0	0	0	0	0	0	0	0	0.02	0
Nocardia amamiensis	0	0.03	0	0	0	0	0.04	0.01	0.02	0.02	0	0	0	0	0	0	0	0	0.03	0
Nocardia anaemiae	0	0.01	0	0.01	0	0	0.03	0.02	0.01	0	0	0	0	0	0	0	0	0	0.02	0
Nocardia aobensis	0	0.01	0.05	0.01	0	0	0.02	0	0.01	0	0	0	0	0	0	0	0	0	0.01	0
Nocardia araoensis	0	0	0	0.02	0.04	0	0.01	0	0.01	0.02	0	0.03	0	0	0	0	0	0	0.02	0
Nocardia arizonensis	0	0	0	0.01	0	0	0.03	0.02	0.01	0.03	0	0	0	0	0	0.01	0	0	0.02	0
Nocardia arthritidis	0	0.01	0	0.02	0	0	0.03	0.01	0.02	0.02	0	0	0	0	0	0.01	0	0	0.04	0
Nocardia asiatica	0	0.02	0	0.03	0	0	0.01	0.02	0.01	0	0	0.07	0	0	0	0	0	0	0.02	0
Nocardia asteroides	0	0.07	0	0.05	0	0	0.08	0.02	0.02	0.02	0	0	0	0	0	0	0	0	0.05	0
Nocardia beijingensis	0	0.02	0	0.01	0.04	0	0	0.01	0.01	0.02	0.09	0.03	0	0	0	0	0	0	0.01	0
Nocardia brasiliensis	0	0.05	0	0.03	0	0	0.07	0.01	0.02	0	0	0	0	0	0	0	0	0	0.03	0
Nocardia brevicatena	0.69	0.28	4.85	0.49	0.96	5.4	0.35	0.1	0.6	1.14	0.65	4.21	0.32	0.16	0	0.18	0.73	0.02	1.12	0.01
Nocardia caishijiensis	0	0	0	0.02	0	0	0.04	0.02	0.02	0	0.09	0	0	0	0	0	0	0	0.02	0
Nocardia carnea	0	0.01	0	0.01	0	0	0.04	0	0.01	0	0	0.03	0	0	0	0.01	0	0	0.02	0
Nocardia cerradoensis	0.06	0.01	0	0.02	0	0	0.07	0	0.01	0	0	0	0	0	0	0.01	0	0	0.02	0
Nocardia concava	0	0.02	0	0.01	0	0	0.07	0.02	0.01	0	0	0.03	0	0	0	0	0	0	0.04	0
Nocardia coubleae	0	0.01	0	0.01	0	0	0.03	0.01	0.01	0.02	0	0	0	0	0	0.01	0	0	0.02	0
Nocardia crassostreae	0	0.02	0	0.02	0	0	0.05	0.02	0.02	0.05	0	0	0	0	0	0	0	0	0.02	0
Nocardia cyriacigeorgica	0.06	0.1	0	0.03	0	0	0.07	0.01	0.01	0.02	0	0.03	0	0	0	0	0	0	0.03	0
Nocardia elegans	0	0.02	0.05	0.02	0	0	0.04	0.02	0.01	0.02	0	0	0	0	0	0	0	0	0.03	0
Nocardia exalbida	0	0.01	0	0.02	0.04	0	0.03	0.03	0.01	0.02	0.09	0	0	0	0	0	0	0	0.03	0
Nocardia farcinica	0	0.02	0	0.05	0	0	0.03	0.01	0.02	0.03	0	0	0	0	0	0.01	0	0	0.02	0
Nocardia flavorosea	0	0.01	0	0.03	0	0	0.03	0	0.02	0	0	0.03	0	0.02	0	0.01	0	0	0.02	0
Nocardia fusca	0	0.01	0	0.03	0	0	0.03	0.01	0.03	0.02	0	0.03	0	0	0	0	0	0	0.02	0
Nocardia gamkensis	0	0	0	0.01	0.04	0	0.03	0	0.01	0.03	0.09	0	0	0	0	0	0	0	0.03	0
Nocardia grenadensis	0	0.03	0.05	0	0	0	0.02	0.01	0.02	0.02	0	0.03	0	0	0	0	0.09	0	0.03	0
Nocardia harenae	0.06	0.04	0	0.04	0	0	0.06	0.02	0.01	0.03	0	0.1	0	0	0	0.01	0	0	0.02	0
Nocardia higoensis	0	0.03	0	0.05	0.04	0	0.06	0.01	0.01	0.02	0.09	0	0	0	0	0	0	0	0.03	0
Nocardia ignorata	0	0.03	0	0.03	0	0	0.04	0.02	0.01	0.02	0	0	0	0	0	0	0	0	0.03	0
Nocardia inohanensis	0	0.03	0	0.01	0	0.07	0.06	0	0	0	0	0	0	0	0	0	0	0	0.04	0
Nocardia jejuensis	0	0	0	0.05	0	0	0.02	0.02	0.01	0	0.09	0.03	0	0	0	0	0.09	0	0.03	0
Nocardia jiangxiensis	0	0.01	0	0.03	0	0	0.05	0.01	0.01	0	0	0	0	0	0	0	0.09	0	0.02	0
Nocardia kruczakiae	0	0.03	0.05	0.02	0	0	0.04	0	0.01	0	0	0	0	0.02	0	0	0	0	0.02	0
Nocardia lijiangensis	0	0.01	0	0.09	0	0	0.06	0.01	0.01	0.03	0	0	0	0	0	0.01	0	0	0.03	0
Nocardia mexicana	0	0.01	0	0.01	0	0	0.03	0.01	0.01	0	0	0	0	0	0	0.01	0	0	0.01	0
Nocardia mikamii	0	0.01	0.05	0.01	0	0	0.03	0.01	0.01	0.02	0	0	0.01	0.02	0	0	0	0	0.03	0
Nocardia miyunensis	0	0.02	0	0.01	0	0	0.02	0	0	0	0	0	0	0	0	0	0.09	0	0.01	0
Nocardia niigatensis	0	0.05	0	0.02	0	0	0.04	0.02	0.01	0.02	0	0	0	0	0	0	0	0	0.05	0
Nocardia niwae	0	0	0	0.02	0	0	0.02	0.03	0.01	0	0	0	0	0	0	0	0	0	0.02	0
Nocardia nova	0	0.02	0	0.04	0.04	0	0.05	0.03	0.01	0.02	0	0	0	0.02	0	0	0	0	0.04	0
Nocardia otitidiscaviarum	0	0.01	0	0.04	0	0	0.11	0.03	0.02	0.05	0	0	0	0	0	0	0	0	0.04	0
Nocardia paucivorans	0	0.2	0	0.11	0	0	0.1	0.19	0.01	0.08	0	0	0	0	0	0.04	0.09	0	0.49	0
Nocardia pneumoniae	0.11	0.04	0.32	0.06	0.14	0.29	0.09	0.03	0.03	0.45	0.08	0.6	0.03	0	0	0.03	0	0	0.02	0
Nocardia pseudobrasiliensis	0.06	0.04	0.05	0.03	0	0.07	0.05	0.01	0	0.17	0	0	0	0	0	0	0.09	0	0.03	0
Nocardia pseudovaccinii	0	0.01	0	0.01	0.04	0	0.04	0	0.01	0	0	0	0	0	0	0.01	0	0	0.02	0
Nocardia puris	0	0.03	0	0.03	0	0	0.05	0.01	0.01	0.03	0	0.03	0	0	0	0	0	0	0.03	0
Nocardia rhamnosiphila	0	0.02	0	0.03	0	0	0.04	0.01	0.02	0.03	0	0.03	0	0	0	0	0	0	0.02	0
Nocardia salmonicida	0	0	0	0.01	0	0	0.06	0.01	0.01	0	0	0	0	0	0	0	0	0	0.02	0
Nocardia seriolae	0.06	0.03	0	0.04	0	0	0.24	0.06	0.07	0.06	0.02	0.06	0	0	0	0	0	0	0.05	0
Nocardia shimofusensis	0.06	0.01	0	0.04	0	0	0.03	0.01	0.02	0.02	0	0	0	0	0	0	0.09	0	0.04	0
Nocardia sienata	0	0.01	0	0.03	0	0	0.01	0.01	0.02	0	0	0.03	0	0	0	0	0	0	0.01	0
Nocardia speluncae	0.06	0.01	0	0.01	0	0	0.05	0.01	0.01	0.02	0	0.03	0	0	0	0	0	0	0.03	0
Nocardia takedensis	0	0	0	0.04	0	0	0.06	0.03	0.02	0.03	0	0	0	0	0	0.01	0	0	0.01	0
Nocardia tenerifensis	0	0.01	0	0.02	0	0	0.06	0	0.02	0.03	0	0.03	0.01	0	0	0.01	0	0	0.03	0
Nocardia terpenica	0	0.01	0	0.03	0	0	0.01	0.02	0.01	0.02	0	0	0	0.02	0	0	0.09	0	0.05	0
Nocardia testacea	0	0.01	0	0.01	0	0	0.09	0.02	0.02	0.02	0	0.03	0	0	0	0	0	0	0.02	0
Nocardia thailandica	0	0.03	0	0.03	0	0	0.03	0	0.02	0.16	0	0	0.01	0	0	0	0	0	0.03	0
Nocardia transvalensis	0	0.03	0	0.01	0	0	0.04	0.01	0.02	0	0	0	0	0.02	0	0	0	0	0.01	0
Nocardia uniformis	0	0.02	0	0.01	0	0	0.15	0.06	0.04	0.05	0.02	0	0	0	0	0	0	0	0.03	0
Nocardia vaccinii	0	0	0	0	0	0	0	0.01	0.01	0	0	0	0	0	0	0	0	0	0.02	0
Nocardia vermiculata	0	0.02	0.05	0.01	0	0	0.05	0.01	0.02	0	0	0	0	0	0	0	0	0	0.03	0
Nocardia veterana	0	0.01	0	0.01	0	0	0.04	0.01	0	0	0	0	0	0	0	0	0	0	0.02	0
Nocardia vinacea	0	0	0	0.03	0	0	0.05	0.04	0.01	0.02	0	0	0	0	0	0	0	0	0.02	0
Nocardia violaceofusca	0	0	0.05	0.02	0	0	0.06	0.02	0.01	0.02	0	0	0	0	0	0	0	0	0.03	0
Nocardia xishanensis	0	0.01	0	0.05	0	0	0.03	0.02	0.01	0.02	0	0	0	0	0	0.01	0	0	0.04	0
Nocardia yamanashiensis	0	0.06	0	0.06	0	0.07	0.03	0.01	0.02	0.02	0	0	0	0	0	0	0.09	0	0.03	0
Nocardiopsis dassonvillei	0	0.09	0	0.02	0.04	0	0.03	0.01	0.05	0.02	0	0	0	0	0	0.01	0.09	0	0.03	0
Ochrobactrum anthropi	0	0.66	0.41	0.32	0.04	0.24	0.24	0.15	0.08	0.11	0.11	0.07	0.02	0.02	0	0.11	0.27	0	0.24	0
Ochrobactrum oryzae	0.46	0.17	0.54	0.19	0.07	0.58	0.13	0.07	0.12	0.25	0.08	0.46	0.01	0.05	0	0.05	0.09	0	0.18	0
Odoribacter splanchnicus	0.11	0	0	0	0	0	0	0	0	0	0	0	0	0	0.04	0.02	0	0.02	0.13	0.02
Oerskovia turbata	0	0.05	0	0.03	0	0	0.08	0.02	0.09	0.02	0	0	0.02	0.02	0	0.01	0	0	0.06	0
Oligella ureolytica	0	0.01	0	0.05	0	0	0.14	0.06	0.04	0.02	0.02	0	0	0	0	0.01	0.09	0	0.15	0
Oligella urethralis	0	0.02	0	0.03	0.04	0	0.1	0.02	0.02	0	0	0	0	0	0	0	0	0	0.1	0
Olsenella uli	0	0	0	0.02	0	0	0.01	0.01	0.01	0	0.08	0	0	0	0.04	0.02	0	0.01	0.03	0.03
Oribacterium sinus	0	0.02	0.05	0.03	0	0.1	0	0.04	0	0	0.02	0	0	0	0	0.01	0	0	0.04	0.07
Orientia tsutsugamushi	0	0.01	0	0	0	0	0	0	0	0	0	0	0	0	0	0	0	0	0.04	0
Paenalcaligenes hominis	0	0	0	0.03	0	0	0.14	0.05	0.02	0.03	0	0	0	0	0	0.01	0	0	0.17	0
Paenibacillus alvei	0	0.01	0.05	0.03	0	0	0	0.01	0.01	0	0.02	0	0	0	0	0.01	0	0	0.07	0
Paeniclostridium sordellii	0	0	0	0.01	0	0	0.01	0	0	0	0.03	0	0	0	0	0.01	0	0	0.03	0
Pandoraea apista	0	0.14	0.14	0.35	0.14	0	1.01	0.48	0.14	0.36	0	0.07	0.09	0	0	0.03	0	0	0.3	0
Pantoea agglomerans	0.03	0.01	0	0.02	0	0	0.01	0	0.01	0	0	0	0	0	0	0	0	0	0.04	0
Pantoea ananatis	0	0	0	0.03	0	0	0.03	0.01	0	0	0	0	0.01	0	0	0	0	0	0.04	0
Pantoea dispersa	0	0	0.17	0.05	0	0	0.03	0.01	0.01	0.03	0	0	0	0.07	0	0.01	0	0	0.08	0
Parabacteroides distasonis	0.03	0.01	0	0.01	0	0.1	0.01	0.01	0.01	0.03	0.02	0	0	0	0.18	0.09	0	0.03	0.11	0.06
Parabacteroides goldsteinii	0.03	0.02	0	0.01	0	0.1	0.01	0	0.01	0.03	0.02	0	0	0	0.1	0.07	0	0.01	0.11	0.04
Parabacteroides merdae	0.09	0.01	0	0	0	0	0	0	0.09	0	0	0	0	0	0.07	0.05	0	0.01	0.06	0.05
Paraburkholderia fungorum	0.28	0.75	0.41	2.21	1.39	0.1	7.52	3.07	0.58	2.06	0.09	0.15	1.15	0	0	0.16	0.09	0	0.31	0
Paraclostridium bifermentans	0	0.01	0	0.01	0	0	0.01	0	0	0	0.03	0	0	0	0	0	0	0	0.02	0
Paracoccus sanguinis	0.13	1.06	0.18	0.29	0	0	0.17	0.09	0.11	0.02	0.02	0	0.02	0	0	0.02	0.64	0	0.16	0
Paracoccus yeei	0.09	1.94	0.26	0.11	0.04	0	0.1	0.06	0.06	0.02	0.09	0.07	0.01	0	0	0.03	0.18	0	0.14	0
Parvimonas micra	0.07	0	0	0.01	0	0.39	0.02	0	0.01	0	0.11	0.07	0	0	0.05	0.01	0	0	0.08	0.18
Pasteurella bettyae	0	0	0	0	0	0	0	0	0	0	0	0	0	0	0	0.01	0	0	0.06	0.01
Pasteurella multocida	0.09	0.04	0.05	0.08	0	0.17	0.03	0.11	0.01	0.14	0.12	0.22	0.02	0	0	0.02	0.09	0	0.27	0.02
Pediococcus acidilactici	0	0	0	0	0	0	0.01	0	0	0	0	0	0	0	0	0.01	0	0	0.02	0
Pediococcus pentosaceus	0	0	0	0	0	0	0.01	0	0	0	0	0	0	0	0	0.01	0	0	0.02	0
Peptoniphilus coxii	0	0.01	0	0.01	0	0	0	0	0	0	0	0	0	0	0	0	0	0	0.03	0.01
Peptoniphilus duerdenii	0	0.01	0	0	0	0	0	0	0	0	0	0.07	0	0	0	0	0.09	0	0.03	0.01
Peptoniphilus harei	0.06	0	0	0.01	0	0	0	0	0	0	0.02	0.07	0	0	0	0.02	0	0	0.09	0
Peptoniphilus indolicus	0	0.01	0	0.01	0	0	0	0	0	0	0	0.07	0	0	0	0	0	0	0.03	0
Peptoniphilus lacrimalis	0	0.01	0	0	0	0	0	0	0	0	0	0	0	0	0	0.01	0	0	0.03	0
Peptoniphilus rhinitidis	0.06	0	0	0	0	0.07	0	0	0.08	0	0.02	0.07	0	0.02	0	0	0	0	0.05	0.01
Peptostreptococcus anaerobius	0	0.01	0	0.03	0	0	0.01	0	0.01	0	0	0	0	0	0	0.01	0	0	0.03	0.01
Peptostreptococcus stomatis	0.03	0.01	0	0.01	0	0.14	0	0	0.01	0	0.02	0.07	0	0	0.03	0.02	0	0.03	0.03	0.14
Phocaeicola vulgatus	0	0.02	0	0.07	0	0.1	0	0	0.01	0	0	0	0	0	0.1	0.08	0	0	0.07	0.02
Photobacterium damselae	0	0.01	0	0.01	0	0	0.02	0	0.01	0.02	0	0	0	0	0	0.02	0	0	0.13	0
Photorhabdus asymbiotica	0	0	0	0	0	0	0.01	0	0.01	0	0	0.07	0	0	0	0	0	0	0.07	0
Photorhabdus luminescens	0	0	0	0	0	0	0.01	0	0.01	0	0	0.07	0	0	0	0	0	0	0.04	0
Plesiomonas shigelloides	0.09	0.01	0	0.01	0	0	0.03	0.01	0.01	0.02	0	0	0.01	0	0	0	0	0	0.12	0
Pluralibacter gergoviae	0	0	0	0	0	0	0.05	0.01	0	0.02	0	0	0	0.02	0	0	0	0	0.03	0
Porphyromonas asaccharolytica	0.11	0.01	0.05	0.01	0	0.1	0.01	0	0.05	0	0	0	0	0	0	0.02	0	0	0.07	0.02
Porphyromonas endodontalis	0.23	0	0	0.02	0	0.07	0.01	0.01	0.01	0	0.14	0	0	0	0.03	0.09	0	0	0.09	0.13
Porphyromonas gingivalis	0.03	0.03	0	0.01	0	0.07	0.02	0.02	0.08	0	0.05	0.09	0	0	0.08	1	0	0.01	0.09	0.15
Porphyromonas somerae	0.03	0.01	0	0.02	0	0.9	0	0	43.83	0.02	0.3	0.07	0	0.02	0.04	2.45	0	0	0.1	2.42
Prevotella bivia	0.07	0	0	0.02	0	0	0.01	0	0.17	0.03	0	0	0	0	0.17	0.21	0.09	0.06	0.05	0.1
Prevotella buccae	0	0	0	0.01	0	0	0.01	0	0.06	0.02	0.03	0.15	0	0	0.03	0.17	0	0.03	0.02	0.06
Prevotella buccalis	0	0	0	0.02	0	0	0	0	0.09	0	0	0	0	0.02	0.06	0.12	0	0.02	0.03	0.05
Prevotella corporis	0.03	0	0	0	0	0	0	0	0.01	0	0.02	0	0	0	0.09	0.09	0	0.06	0	0.08
Prevotella denticola	0	0	0	0.01	0	0	0	0.02	0.01	0	0	0	0	0	0.49	0.36	0	0.27	0.04	0.17
Prevotella disiens	0.03	0	0	0	0	0	0.01	0	0.14	0.03	0	0	0	0	0.07	0.18	0	0.06	0.04	0.08
Prevotella intermedia	0.03	0	0	0	0	0.24	0.02	0.01	0.69	0.03	0.08	0.07	0	0	0.35	0.34	0	0.21	0.04	1.45
Prevotella loescheii	0	0	0	0.01	0	0.14	0	0	0.05	0.02	0.02	0.22	0	0	1.18	0.11	0	0.03	0.03	0.12
Prevotella melaninogenica	0	0.01	0	0.03	0.04	0.97	0.02	0.05	0.82	0.02	0.02	0.1	0	0	29.94	1.74	0	3.35	0.11	2.84
Prevotella nanceiensis	0	0	0	0	0	0.07	0	0	0.01	0	0	0	0	0	0.09	0.06	0	0.05	0.02	0.93
Prevotella nigrescens	0	0	0	0	0	0	0.02	0.01	0	0	0.03	0	0	0	0.05	0.19	0	0.23	0.02	0.27
Prevotella oralis	0	0	0	0.01	0	0	0	0	0	0	0	0.07	0	0	0.03	0.19	0	0	0.02	0.01
Prevotella oris	0.06	0	0.05	0.02	0	0	0	0.01	0.01	0.02	0.02	0.03	0	0	0.14	0.42	0.09	0.03	0.04	0.34
Prevotella pallens	0	0	0	0	0	0.32	0	0	0.09	0.03	0	0	0	0	0.14	1.25	0	0.17	0.06	0.15
Prevotella salivae	0	0.01	0	0.01	0	0.07	0	0	0.73	0	0	0.1	0	0	0.19	0.59	0	0.14	0.02	0.11
Prevotella veroralis	0	0	0	0	0	0.1	0.01	0	3.41	0	0	0.03	0	0	0.56	0.39	0	0.31	0	0.13
Propionibacterium acidifaciens	6.36	0.02	0	0.03	0.04	0	0	0	0.11	0	0	0	0	0	0.01	0.01	0	0	0.06	0.01
Propionibacterium humerusii	0	0.15	0.22	0.17	0	0	0.09	0.05	0.06	0	0	0.07	0	0	0	0.05	0	0	0.15	0
Propionibacterium namnetense	0.07	0.22	0.05	0.23	0.04	0.07	0.09	0.06	0.15	0	0	0.18	0.01	0.05	0	0.01	0	0	0.3	0.01
Propionimicrobium lymphophilum	0	0.01	0	0.04	0	0	0	0	0	0	0	0	0	0.02	0	0	0	0	0.03	0
Proteus mirabilis	0	0.02	0.05	0.01	0	0	0.02	0	0	0.02	0	0	0	0	0	0.01	0.09	0	0.14	0
Proteus penneri	0	0	0	0.01	0	0	0	0	0	0	0	0	0	0	0	0	0	0	0	0
Proteus vulgaris	0	0.03	0	0.01	0	0	0	0	0.01	0	0	0	0	0	0	0	0	0	0.07	0
Providencia alcalifaciens	0	0	0	0	0	0	0.01	0.01	0.01	0	0	0.07	0	0	0	0	0	0	0.03	0
Providencia rettgeri	0	0.06	0.09	0.01	0	0	0.06	0.01	0.01	0.03	0.09	0.07	0.01	0	0	0.01	0.09	0	0.08	0
Providencia stuartii	0	0.03	0.05	0	0	0	0.01	0	0.01	0	0	0.07	0	0	0	0	0	0	0.04	0
Pseudescherichia vulneris	0	0	0	0.01	0	0	0.02	0	0	0	0	0	0	0	0	0	0	0	0.01	0
Pseudoleptotrichia goodfellowii	0	0	0	0.01	0	0.14	0	0.01	0	0	0	0	0	0	0	0.08	0	0	0.02	0.02
Pseudomonas alcaligenes	0.06	0.27	0.23	0.61	0	0.17	0.27	0.11	0.15	0.02	0.02	0	0.01	0	0	0.05	0	0	0.6	0.01
Pseudomonas fluorescens	0.34	3.48	2.8	2.73	0.14	1.74	1.6	1.01	1.05	0.7	3.36	1.28	0.11	0.07	0.01	0.66	0.55	0.01	1.48	0.04
Pseudomonas fulva	0.03	0.28	0.23	0.21	0.04	0.1	1.05	0.52	0.53	0.26	0.81	0	0.01	0.07	0	0.09	0.09	0	0.31	0
Pseudomonas luteola	0	0.04	0.05	0.03	0	0.1	0.08	0.05	0.09	0	0	0	0	0	0	0	0.09	0	0.1	0
Pseudomonas mendocina	0	0.18	0.23	0.18	0	0.1	0.32	0.17	0.11	0.08	0.45	0.06	0.02	0.02	0	0.04	0	0	0.33	0
Pseudomonas mosselii	0.03	0.21	0.09	0.11	0	0.14	0.36	0.15	0.29	0.08	0.36	0	0	0	0	0.08	0	0	0.18	0
Pseudomonas oleovorans	0	0.18	0.4	0.2	0	0	0.34	0.17	0.12	0.16	0.18	0.3	0.06	0	0	0.03	0	0	0.48	0
Pseudomonas oryzihabitans	0	0.19	0.14	0.11	0	0.1	0.13	0.07	0.09	0.05	0	0.07	0.03	0.02	0	0.03	0	0	0.1	0
Pseudomonas protegens	0	0.78	0.63	0.6	0.04	0.19	0.5	0.31	0.34	0.25	0.47	0.07	0.02	0	0	0.13	0	0	0.31	0
Pseudomonas putida	0.26	2.4	1.67	1.19	0.18	1.13	2.65	1.3	1.59	0.72	10.2	0.1	0.12	0.37	0.04	0.46	1.28	0	0.66	0.01
Pseudomonas stutzeri	0.06	0.49	0.5	0.5	0.21	0.19	0.64	0.36	0.28	0.26	0.68	0.15	0.14	0.07	0	0.16	0.27	0	0.46	0.01
Pseudonocardia autotrophica	0	0.07	0.14	0.07	0	0	0.07	0.02	0.01	0	0	0.03	0.02	0	0	0	0.09	0	0.05	0
Pseudopropionibacterium propionicum	0.17	0.02	0	0.09	0	0.62	0	0.01	0	0	0.49	0.03	0	0	0	0.03	0	0	0.04	0.35
Pseudoramibacter alactolyticus	0.06	0.13	0.05	0.07	0	0	0.05	0.05	0	0.02	0.05	0.15	0	0	0.02	0.01	0	0	0.08	0
Psychrobacter cryohalolentis	0	0.02	0	0.03	0	0	0.05	0.01	0.01	0	0	0	0	0	0	0.01	0	0	0.15	0
Psychrobacter phenylpyruvicus	0	0.02	0.05	0.04	0	0	0.03	0.01	0.02	0	0	0	0	0	0	0.01	0.09	0	0.13	0
Pyramidobacter piscolens	0	0	0	0.01	0	0	0	0.01	0.02	0	0.08	0	0	0	0.01	0.09	0	0	0.02	0
Rahnella aquatilis	0	0.03	0	0.03	0	0	0.02	0.01	0	0.02	0	0	0.01	0	0	0	0	0	0.05	0
Ralstonia insidiosa	0.06	1.05	0.45	1.35	1.39	0	1.12	1.41	0.92	0.33	0.02	0.71	0.16	0.11	0.06	0.07	0.09	0	6.17	0.06
Ralstonia mannitolilytica	0	0.28	0.22	0.42	0.18	0	1.1	0.49	0.24	0.26	0	0.22	0.19	0	0.01	0.05	0.09	0	0.85	0.01
Ralstonia pickettii	0.13	3.47	3.45	2.97	2.42	0.17	2.28	1.12	0.6	1.06	0.02	0.89	0.54	0.25	0.09	0.13	0.27	0	1.66	0.03
Raoultella ornithinolytica	0	0.02	0.22	0.02	0	0	0.08	0.02	0.01	0	0.02	0.07	0	0	0	0.01	0.09	0	0.07	0
Raoultella planticola	0	0	0.05	0.02	0	0	0.02	0.01	0.01	0	0.02	0.07	0	0	0	0.01	0	0	0.07	0
Rhizobium pusense	0.14	0.38	0.27	0.12	0.04	0	0.18	0.11	0.06	0.03	0.02	0.12	0.02	0	0.39	0.01	0.37	0	0.23	0
Rhodococcus erythropolis	1.32	65.99	29.06	0.36	0	3.17	0.53	0.28	0.13	0.2	0.09	42.25	0.01	3.66	2.69	0.29	0	0	0.16	0
Rhodococcus fascians	0	0.12	0	0.07	0	0	1.26	0.63	0.5	0.53	0.11	0.19	0	0	0	0.01	0	0	0.04	0
Rhodococcus hoagii	0.06	0.15	0	0.03	0	0	0.06	0.05	0.02	0	0.02	0	0	0.02	0	0.01	0	0	0.03	0
Rhodococcus rhodochrous	0.06	0.07	0.09	0.08	0	0	0.06	0.04	0.02	0.02	0	0	0	0	0	0.01	0	0	0.04	0
Rickettsia akari	0	0	0	0	0	0	0.01	0	0	0	0	0	0	0	0	0.01	0	0	0.06	0
Rickettsia amblyommatis	0	0.01	0.05	0.01	0	0	0.01	0	0	0	0	0	0	0	0	0.01	0	0	0.06	0
Rickettsia australis	0	0	0.05	0.01	0	0	0.01	0	0	0	0	0	0	0	0	0.01	0	0	0.07	0
Rickettsia canadensis	0	0.01	0.05	0.01	0	0	0.01	0	0.01	0	0	0	0	0	0	0.01	0	0	0.08	0
Rickettsia conorii	0	0.01	0	0.01	0	0	0.01	0	0.01	0	0	0	0	0	0	0.01	0	0	0.07	0
Rickettsia felis	0	0	0	0.01	0	0	0.01	0	0	0	0	0	0	0	0	0.01	0	0	0.07	0
Rickettsia helvetica	0	0.01	0.05	0	0	0	0.01	0	0	0	0	0	0	0	0	0.01	0	0	0.06	0
Rickettsia honei	0	0.01	0	0.01	0	0	0.01	0	0.01	0	0	0	0	0	0	0.01	0	0	0.08	0
Rickettsia japonica	0	0.01	0.05	0.01	0	0	0.01	0	0.01	0	0	0	0	0	0	0.01	0	0	0.07	0
Rickettsia massiliae	0	0.01	0	0.01	0	0	0.02	0	0.01	0	0	0	0	0	0	0.01	0	0	0.06	0
Rickettsia monacensis	0	0.01	0.05	0.01	0	0	0.01	0	0	0	0	0	0	0	0	0.01	0	0	0.06	0
Rickettsia parkeri	0	0.01	0.05	0	0	0	0.01	0	0	0	0	0	0	0	0	0.01	0	0	0.07	0
Rickettsia prowazekii	0	0	0	0.01	0	0	0.01	0	0	0	0	0	0	0	0	0.01	0	0	0.06	0
Rickettsia raoultii	0	0.02	0.05	0	0	0	0.03	0.01	0.01	0	0	0	0	0	0	0	0	0	0.09	0
Rickettsia rickettsii	0	0.01	0	0.01	0	0	0.01	0	0.01	0	0	0	0	0	0	0.01	0	0	0.07	0
Rickettsia sibirica	0	0.01	0.05	0	0	0	0.01	0	0.01	0	0	0	0	0	0	0.01	0	0	0.07	0
Rickettsia slovaca	0	0.01	0.05	0.01	0	0	0.01	0	0.01	0	0	0	0	0	0	0.01	0	0	0.07	0
Rickettsia typhi	0	0.01	0	0.01	0	0	0.02	0	0.01	0	0	0	0	0	0	0.01	0	0	0.07	0
Riemerella anatipestifer	0	0	0.05	0.05	0	0	0.11	0.05	0.04	0.02	0	0.22	0	0	0	0.02	0	0	0.29	0
Rodentibacter pneumotropicus	0	0	0.05	0.01	0	0	0.01	0	0	0	0	0	0	0	0	0.01	0	0	0.04	0.01
Roseobacter denitrificans	0	0.04	0	0.02	0	0	0	0	0.01	0	0	0	0	0	0	0	0.09	0	0.07	0
Roseomonas cervicalis	0.06	0.03	0	0.06	0	0	0.09	0.04	0.06	0.02	0.02	0.06	0.01	0	0	0.01	0.46	0	0.13	0
Roseomonas gilardii	0	0.07	0	0.09	0	0	0.07	0.06	0.01	0.05	0.02	0.1	0	0	0	0.02	0.46	0	0.1	0
Roseomonas mucosa	0.06	0.1	0.05	0.05	0	0	0.09	0.06	0.01	0.05	0.09	0.07	0	0	0	0.01	0.37	0	0.14	0
Rothia aeria	2.3	0	0	0.06	0	0	0.05	0.01	0.02	0.03	0.7	0	0	0	0.01	0.24	0	0.01	0.04	1.78
Rothia dentocariosa	10.9	0.01	0	0.07	0	0.26	0.05	0.03	0.04	0.05	0.17	0	0.01	0	0.01	1.16	0.09	0.03	0.05	0.52
Rothia kristinae	0.11	0.02	0	0.11	0	0	0.11	0.02	0.01	0	0.11	0	0	0.02	0	0.01	0	0	0.06	0
Rothia mucilaginosa	1.89	0	0	0.05	0	1.04	0.11	0.02	0.07	0.03	0.28	0.15	0.03	0	0.01	9.48	0	0.11	0.04	5.56
Salmonella bongori	0	0	0	0.02	0	0	0	0	0	0.02	0	0	0	0	0	0	0	0	0.04	0
Salmonella enterica	0.03	0.02	0.05	0.03	0	0	0.06	0.02	0.05	0	0.11	0	0	0	0	0	0.09	0	0.26	0
Sanguibacteroides justesenii	0.06	0.01	0	0	0	0	0.02	0	0	0	0	0	0	0	0	0	0	0	0.05	0
Schaalia cardiffensis	0.11	0	0	0.02	0	0	0	0	0.06	0	0	0.13	0	0	0.02	0.01	0	0	0.03	0.01
Schaalia georgiae	0.22	0.03	0	0.03	0	0.1	0	0	0.06	0	0.06	0	0	0	0	0.02	0	0	0.03	0.04
Schaalia meyeri	0.42	0.01	0	0.04	0	0	0	0	0.07	0	0.06	0	0	0	0	0.05	0	0	0.05	0.08
Schaalia odontolytica	1.96	0.05	0.17	0.05	0	0.19	0	0.01	1.36	0	0.46	0.07	0	0.02	0	1.72	0	0.01	0.02	0.92
Schaalia radingae	0.22	0.01	0	0.01	0	0	0.02	0	0	0	0	0	0	0	0	0.02	0	0	0.02	0
Schaalia turicensis	0.22	0	0	0.03	0	0.1	0	0	0.01	0	0	0	0.02	0	0	0.02	0	0.01	0.03	0.01
Serratia ficaria	0	0	0	0.06	0.04	0	0.05	0.01	0	0	0	0	0	0	0	0	0	0	0.14	0
Serratia fonticola	0	0	0	0	0	0	0.01	0.01	0	0	0	0	0	0	0	0	0	0	0.07	0
Serratia liquefaciens	0	0	0	0.01	0	0	0.01	0	0	0	0.02	0	0	0	0	0	0.18	0	0.07	0
Serratia marcescens	0.03	0.33	0.27	0.31	0	0	0.18	0.16	0.1	0.16	0.45	0.03	0.01	0	0	0.05	0.09	0	0.18	0
Serratia odorifera	0	0	0	0.03	0	0	0.03	0	0	0.14	0	0	0	0	0	0	0	0	0.02	0
Serratia plymuthica	0	0.01	0	0.01	0	0	0.05	0	0	0	0	0	0.01	0	0	0.01	0.09	0	0.11	0
Serratia rubidaea	0.06	0	0	0.03	0	0	0.02	0	0	0	0	0.07	0.01	0	0	0.01	0.09	0	0.08	0
Shewanella algae	0	0	0.05	0.01	0.04	0	0	0	0.01	0	0	0	0	0	0	0	0	0	0.09	0
Shewanella putrefaciens	0	0.27	0	0.01	0	0	0	0	0	0	0	0	0	0	0	0	0.09	0	0.25	0
Shigella boydii	0.13	0.04	0	0.68	0.29	0.1	1.3	0.75	0.11	0.94	0.05	0	0.27	0	0	0.01	0.64	0	0.09	0
Shigella dysenteriae	0.03	0.04	0	0.59	0.29	0	1.21	0.65	0.1	0.92	0.05	0	0.24	0	0	0.01	0.46	0	0.12	0
Shigella flexneri	0.09	0.04	0	0.55	0.18	0	1.05	0.56	0.08	0.76	0.03	0	0.21	0	0	0.01	0.37	0	0.12	0
Shigella sonnei	0.09	0.05	0.05	0.5	0.21	0	1.02	0.61	0.1	0.62	0.03	0	0.24	0	0	0.01	0.37	0	0.11	0
Shimwellia blattae	0	0.02	0	0	0	0	0.02	0	0	0	0	0	0	0	0	0	0	0	0.02	0
Siccibacter turicensis	0	0	0	0.01	0	0	0.02	0	0	0	0	0	0	0	0	0	0	0	0.06	0
Slackia exigua	0.06	0	0	0.01	0	0	0	0.01	0	0	0.21	0	0	0	0.01	0.05	0	0	0.03	0.02
Sneathia sanguinegens	0	0	0	0.01	0	0	0	0	0	0	0.02	0	0	0	0	0.02	0	0	0.01	0
Solobacterium moorei	0	0.03	0	0	0	0	0	0.01	0.01	0	0	0	0	0	0.02	0.11	0	0	0.03	0.08
Sphingobacterium spiritivorum	0	0.05	0.05	0.15	0	0	0.06	0.03	0.02	0.02	0	0	0	0	0	0.02	0	0	0.27	0
Staphylococcus agnetis	0	0	0	0.06	0	0	0.01	0.03	0	0	0	0	0	0.02	0	0	0	0	0.02	0
Staphylococcus argenteus	0	0	0	0.03	0	0	0.02	0	0.01	0	0	0	0	0	0	0.01	0	0	0.09	0
Staphylococcus arlettae	0	0.01	0	0.16	0	0	0.01	0.02	0.01	0	0	0	0	0.14	0.01	0	0	0	0.08	0
Staphylococcus auricularis	0	0	0	0.08	0	0	0.01	0	0	0	0	0	0	0	0.02	0	0	0	0.01	0
Staphylococcus capitis	0	0.02	0	0.81	0	0	0.25	0.03	0	0	0	0.07	0	0.78	0.2	0	0	0.01	0.17	0
Staphylococcus caprae	0	0.01	0	0.28	0	0	0.06	0.02	0.01	0	0	0.07	0	0.07	0.14	0	0	0	0.06	0
Staphylococcus carnosus	0	0.01	0	0.09	0	0	0	0.02	0	0	0	0	0	0.09	0.03	0.01	0	0	0.02	0
Staphylococcus chromogenes	0	0.02	0	0.12	0	0	0.01	0.03	0	0	0	0	0	0.09	0.02	0	0	0	0.02	0
Staphylococcus cohnii	0.11	0.15	0.62	0.2	0.18	0.65	0.2	0.06	0.04	0.2	0.06	0.19	0.02	21.89	0.04	0.02	0	0	0.08	0
Staphylococcus condimenti	0	0.01	0	0.07	0	0	0	0.02	0	0	0	0	0	0.11	0.02	0	0	0	0.01	0
Staphylococcus equorum	0	0.02	0	0.09	0	0	0	0.02	0	0	0	0	0	0.05	0	0	0	0	0.01	0
Staphylococcus gallinarum	0	0	0	0.21	0	0	0.01	0.01	0.01	0	0	0	0	0.02	0	0	0	0	0.03	0
Staphylococcus haemolyticus	0	0.11	0.05	0.54	0	0	0.24	0.13	0.09	0.03	0	0.22	0.01	6.87	1.11	0.07	0	0	0.07	0.01
Staphylococcus hominis	0	0.63	0.23	0.93	0	0.17	0.45	0.33	0.09	0.06	0.11	0.25	0.03	35.86	0.08	0.05	0.18	0	0.22	0.02
Staphylococcus hyicus	0	0	0	0.07	0	0	0.02	0.02	0	0	0	0	0	0.02	0	0	0	0	0.02	0
Staphylococcus lentus	0	0.02	0	0.13	0	0	0.01	0	0	0	0	0	0	0	0.01	0	0	0	0.02	0
Staphylococcus lugdunensis	0	0.02	0.09	0.22	0	0	0.01	0.03	0.01	0	0	0.07	0	0.11	0.23	0	0	0	0.06	0
Staphylococcus massiliensis	0	0	0	0.03	0	0	0	0.01	0	0	0	0	0	0.05	0.01	0.01	0	0	0.01	0
Staphylococcus pasteuri	0	0.02	0.09	0.38	0	0	0.02	0.01	0.01	0	0	0.07	0	0.16	0.02	0.01	0	0	0.01	0
Staphylococcus pettenkoferi	0	0	0	0.14	0	0	0.01	0.01	0.01	0	0	0	0	0.07	0	0.01	0	0	0.03	0
Staphylococcus pseudintermedius	0	0.01	0	0.13	0	0	0.02	0.03	0.02	0	0	0	0	0.14	0.09	0	0	0	0.09	0
Staphylococcus saprophyticus	0	0.03	0.17	0.16	0	0	0.04	0.01	0	0	0	0	0	0.73	0.03	0	0.09	0	0.02	0
Staphylococcus schleiferi	0	0	0	0.09	0	0	0.02	0.03	0.01	0	0	0	0	0.09	0.09	0	0	0	0.07	0
Staphylococcus sciuri	0	0	0	0.42	0	0	0.02	0	0.01	0	0	0	0	0.02	0	0	0	0	0.03	0
Staphylococcus simiae	0	0	0	0.09	0	0	0.01	0.01	0.01	0	0	0	0	0.07	0	0.01	0	0	0.07	0
Staphylococcus simulans	0	0.01	0	0.08	0	0	0	0.01	0.01	0	0	0	0	0.11	0.01	0.01	0	0	0.02	0
Staphylococcus succinus	0	0.01	0	0.15	0	0	0	0	0	0	0	0	0	0	0	0	0	0	0.04	0
Staphylococcus vitulinus	0	0	0	0.21	0	0	0.01	0	0.01	0	0	0	0	0.02	0	0.01	0	0	0.05	0
Staphylococcus warneri	0	0.02	0.09	0.67	0	0	0.06	0.03	0	0	0.09	0.15	0.01	0.57	0.04	0.03	0	0	0.04	0
Staphylococcus xylosus	0	0	0	0.1	0	0	0.03	0	0	0	0	0	0	0.07	0	0	0	0	0.02	0
Stenotrophomonas acidaminiphila	0.03	0.09	0.17	0.11	0.04	0.29	0.2	0.11	0.19	0.06	0.02	0	0.04	0.02	0	0.05	0.09	0	0.17	0
Streptobacillus moniliformis	0	0	0	0	0	0	0	0	0	0	0	0	0	0	0	0.02	0	0	0.02	0
Streptococcus agalactiae	0	0	0	0.01	0	0	0.01	0	0.04	0	0	0	0	0	0.04	0.01	0	0.11	0.05	0.04
Streptococcus canis	0	0	0	0.01	0	0	0	0	0	0	0.02	0	0	0	0.01	0	0	0.05	0.01	0.01
Streptococcus constellatus	0	0	0	0	0	0.07	0.01	0	0	0	0.11	0	0	0	0.03	0.01	0	0.07	0.01	0.14
Streptococcus criceti	0	0	0	0	0	0	0	0	0	0	0.02	0	0	0	0	0	0	0.01	0.03	0.01
Streptococcus cristatus	0	0	0.05	0.01	0	0.24	0	0.01	0.09	0	0.02	0	0	0	0.23	0.1	0	0.65	0.02	0.36
Streptococcus dysgalactiae	0	0	0	0	0	0	0	0	0	0	0	0	0	0	0.08	0.01	0	0.09	0.02	0.03
Streptococcus equi	0	0	0	0	0	0	0	0	0	0	0.02	0	0	0	0.02	0.02	0	0.05	0.03	0.01
Streptococcus equinus	0	0.06	0	0.01	0	0.07	0.02	0.01	0.87	0	0	0.07	0	0	0.05	0.05	0	0.11	0.05	0.04
Streptococcus ferus	0	0	0	0	0	0	0	0	0	0	0.02	0	0	0	0	0	0	0.01	0.02	0
Streptococcus gallolyticus	0	0	0	0	0	0	0	0	0	0	0	0	0	0	0.01	0.01	0	0.04	0.01	0.01
Streptococcus gordonii	0	0	0.05	0.01	0	0	0	0	0.04	0	0.02	0	0	0	0.33	0.08	0	0.48	0.01	0.34
Streptococcus hyovaginalis	0	0	0	0	0	0	0.01	0	0	0	0	0	0	0	0	0	0	0.03	0.01	0.01
Streptococcus infantarius	0	0.01	0	0.01	0	0	0.02	0	0	0	0	0	0	0	0.01	0.02	0	0.04	0.02	0.01
Streptococcus infantis	0	0	0	0	0	0	0.01	0.02	0	0	0.02	0.03	0	0	0.37	1.23	0	0.83	0.02	0.96
Streptococcus iniae	0	0	0	0	0	0	0	0	0	0	0	0	0	0	0	0	0	0.02	0.02	0.01
Streptococcus intermedius	0	0	0	0	0	0.17	0	0	0	0	0.03	0	0	0	0.05	0.01	0	0.12	0.01	0.12
Streptococcus lutetiensis	0	0	0	0	0	0	0	0	0	0	0	0	0	0	0.01	0.01	0	0.03	0.02	0.01
Streptococcus macacae	0	0	0	0	0	0	0	0	0	0	0.02	0	0	0	0	0.02	0	0.01	0.02	0
Streptococcus macedonicus	0	0	0	0	0	0	0	0	0	0	0	0	0	0	0.01	0.02	0	0.06	0.02	0.01
Streptococcus massiliensis	0	0	0	0.01	0	0	0	0	0	0	0.02	0	0	0	0.01	0	0	0.06	0.03	0.02
Streptococcus mitis	0	0.02	0	0.02	0	0	0.04	0.05	0.23	0	0.03	0.03	0	0.02	0.3	0.45	0.09	33.53	0.05	2.9
Streptococcus mutans	0	0	0	0	0	0	0.01	0	0	0	0	0	0	0	0	0.01	0	0.02	0.02	0.01
Streptococcus oralis	0.03	0.01	0	0	0	0.07	0.06	0.02	0.05	0	0.05	0.03	0	0	0.35	0.65	0	5.66	0.02	1.09
Streptococcus parasanguinis	0	0	0	0.01	0	0.07	0.01	0.01	0.13	0	0	0	0	0	1.3	0.26	0	1.02	0.02	0.78
Streptococcus pasteurianus	0	0	0	0	0	0	0	0	0	0	0	0	0	0	0	0	0	0.03	0.01	0.01
Streptococcus peroris	0	0	0	0	0	0	0.01	0	0.08	0	0	0.03	0	0	0.13	0.93	0	0.61	0.02	0.34
Streptococcus porcinus	0	0	0	0	0	0	0	0	0	0	0.02	0	0	0	0.01	0.01	0	0.05	0.01	0.01
Streptococcus pseudopneumoniae	0	0.01	0	0.01	0	0	0.01	0.01	0.05	0	0.02	0	0	0	0.14	0.13	0.09	18.48	0.03	2.01
Streptococcus ratti	0	0	0	0.01	0	0	0	0	0	0	0.02	0	0	0	0	0	0	0.01	0.02	0
Streptococcus salivarius	0	0.12	0	0.01	0	0.22	0.02	0	2.7	0	0	0.07	0	0	0.26	0.15	0	0.27	0.02	0.17
Streptococcus sanguinis	0	0.01	0.05	0	0	0.07	0	0.01	0.05	0	0.17	0	0	0.02	0.11	0.13	0	0.39	0.02	0.25
Streptococcus sobrinus	0.06	0	0	0	0	0	0	0	0	0	0	0	0	0	0.01	0	0	0.01	0.02	0.01
Streptococcus suis	0.06	0.03	0	0	0	0.07	0.02	0.01	0.04	0.02	0	0	0	0	0.04	0.01	0	0.43	0.02	0.03
Streptococcus thermophilus	0	0.08	0	0.01	0	0	0.01	0	1.24	0	0	0.07	0	0	0.09	0.02	0	0.11	0.02	0.04
Streptococcus uberis	0	0	0	0	0	0	0	0	0	0	0.02	0	0	0	0	0.01	0	0.02	0.02	0.01
Streptococcus vestibularis	0.13	0.2	1.54	0.03	0	0.46	0.18	0.04	6.66	0.02	0.08	2.92	0	0	0.13	0.09	0.18	0.18	0.41	0.07
Streptomyces cattleya	0.06	0.07	0	0.05	0	0	0.03	0.02	0.02	0	0.09	0	0	0.02	0	0.01	0.09	0	0.05	0
Streptomyces somaliensis	0	0.03	0	0.01	0	0	0.03	0.01	0.01	0	0.09	0	0	0.02	0	0	0	0	0.03	0
Sutterella wadsworthensis	0	0.02	0	0.03	0	0	0.13	0.09	0.04	0	0.03	0	0.01	0	0	0	0	0	0.19	0
Tannerella forsythia	0.24	0	0	0.01	0	0.17	0.02	0	0.12	0	1.33	0.27	0	0	0.16	0.22	0	0.01	0.08	0.69
Tatlockia micdadei	0.03	0.01	0	0.01	0	0	0.01	0	0.01	0	0	0	0	0	0	0.01	0	0	0.07	0
Tatumella ptyseos	0	0	0	0	0	0	0.03	0	0	0	0	0	0	0	0	0	0	0	0.01	0
Terrisporobacter othiniensis	0.06	0.01	0	0.01	0	0.1	0	0	0	0	0	0	0	0	0	0	0	0	0.02	0
Treponema pallidum	0	0.01	0	0.01	0	0	0.01	0	0	0	0	0.03	0	0	0	0.11	0	0	0.1	0
Treponema vincentii	0.06	0	0	0.01	0	0.07	0.01	0.02	0.01	0	0.02	0	0	0	0.03	0.2	0	0	0.12	0.14
Tropheryma whipplei	0	0.01	0	0.01	0	0	0.05	0	0	0.03	0.02	0	0	0	0	0	0	0	0.06	0
Trueperella bernardiae	0	0	0	0	0	0	0.01	0	0	0	0	0	0	0	0	0.01	0	0	0.04	0
Trueperella pyogenes	0.06	0	0	0	0	0	0	0	0.01	0	0.02	0	0	0	0	0	0	0	0.06	0
Tsukamurella paurometabola	0	0.04	0	0.01	0	0	0.01	0.01	0	0	0	0	0	0	0	0	0	0	0.03	0
Ureaplasma parvum	0	0.01	0	0	0.04	0	0	0	0.01	0	0	0	0	0	0	0	0	0	0.03	0
Ureaplasma urealyticum	0	0.01	0	0	0	0	0	0	0.01	0	0	0	0	0	0	0	0	0	0.04	0
Veillonella atypica	0.34	0	0	0.03	0	0.22	0.01	0.03	2.19	0	0.02	0	0	0	0.34	1	0	0.7	0.06	0.37
Veillonella dispar	0.75	0	0	0.04	0	0.32	0.01	0.03	1.67	0	0.05	0.03	0	0	0.85	0.91	0	0.56	0.11	0.67
Veillonella montpellierensis	0.03	0	0	0.03	0	0	0	0.01	0.05	0	0.02	0	0	0	0.02	0.31	0	0.01	0.05	0.01
Veillonella parvula	3.28	0.02	0.05	0.04	0	0.53	0.03	0.05	20.61	0	0.18	0.28	0	0	17.06	1.1	0	1.19	0.21	0.8
Vibrio alginolyticus	0	0	0	0.01	0	0	0.01	0.01	0.01	0	0	0	0	0	0	0	0	0	0.12	0
Vibrio cholerae	0.06	0.01	0.05	0.01	0	0	0.07	0.03	0.02	0	0.03	0	0	0	0	0.01	0	0	0.27	0
Vibrio fluvialis	0	0	0	0.01	0	0	0.06	0	0.01	0.02	0	0	0	0	0	0	0	0	0.11	0
Vibrio furnissii	0	0	0	0.01	0	0	0.01	0	0	0.02	0	0	0	0	0	0	0	0	0.08	0
Vibrio harveyi	0	0	0	0.01	0	0	0	0	0.01	0	0	0	0	0	0	0	0	0	0.07	0
Vibrio metschnikovii	0.03	0	0	0	0	0	0	0	0	0	0	0	0	0	0	0	0	0	0.05	0
Vibrio mimicus	0	0	0	0.01	0	0	0.02	0	0	0	0.02	0	0	0	0	0	0	0	0.09	0
Vibrio navarrensis	0	0.01	0	0.01	0	0	0.01	0	0.01	0	0	0	0	0	0	0	0	0	0.16	0
Vibrio parahaemolyticus	0	0.03	0.05	0.01	0.04	0.1	0.02	0.02	0.01	0.02	0.02	0.1	0	0	0	0.01	0	0	0.13	0
Vibrio vulnificus	0	0	0	0.03	0	0	0	0.01	0	0	0	0	0.01	0	0	0	0	0	0.11	0
Weeksella virosa	0.06	0	0	0.01	0	0	0.01	0	0.01	0	0	0	0	0	0	0.01	0.18	0	0.13	0
Weissella confusa	0	0.02	0	0.03	0	0	0	0	0.05	0	0	0	0	0	0	0	0	0	0.01	0
Weissella paramesenteroides	0	0.01	0	0	0	0	0	0	0	0	0	0	0	0	0	0	0	0	0.02	0
Winkia neuii	0.06	0	0	0.01	0	0	0	0	0	0	0	0	0	0	0	0.02	0	0	0.01	0
Wohlfahrtiimonas chitiniclastica	0	0	0.05	0.02	0	0	0.06	0	0.02	0	0	0	0	0	0	0.01	0	0	0.13	0
Wolbachia pipientis	0	0.02	0	0	0	0	0.02	0.03	0.01	0	0	0	0	0	0	0.01	0	0	0.09	0
Xanthomonas axonopodis	0.09	0.14	0.05	0.08	0	0	0.12	0.05	0.04	0.03	0.03	0.33	0.01	0.02	0	0.03	0.37	0	0.24	0
Xylanimonas cellulosilytica	1.21	0.11	0.17	0.07	0	0.1	0.06	0.01	0.86	0.02	0.28	0.15	0	0	0	1.22	0.09	0	0.08	0.67
Yersinia enterocolitica	0	0	0	0.03	0.04	0	0.03	0	0	0	0	0	0	0	0	0	0	0	0.07	0
Yersinia frederiksenii	0	0	0	0.02	0	0	0.01	0.01	0	0	0	0	0	0	0	0	0.09	0	0.06	0
Yersinia intermedia	0	0	0	0.01	0	0	0.03	0	0	0.02	0	0	0	0	0	0	0	0	0.05	0
Yersinia kristensenii	0	0	0	0.01	0	0	0	0	0	0	0	0	0.01	0	0	0	0	0	0.04	0
Yersinia pestis	0	0	0	0	0	0	0.01	0	0	0	0	0	0	0	0	0	0	0	0.04	0
Yersinia pseudotuberculosis	0	0	0.17	0	0	0	0.02	0	0	0	0	0	0	0	0	0	0	0	0.04	0
Yersinia ruckeri	0	0	0	0	0	0.07	0	0	0	0	0	0	0	0	0	0	0	0	0.04	0
Yokenella regensburgei	0	0	0	0.01	0	0	0.01	0	0	0	0	0	0	0	0	0	0	0	0.04	0
Acinetobacter junii	0.13	0.33	0.14	0.29	0	0.36	0.27	0.09	0.49	0.19	0.09	0.18	0.03	0.09	0.01	0.02	3.38	0	6.32	0
Actinobacillus equuli	0	0	0.05	0	0	0	0.01	0	0	0	0	0	0	0	0	0	0	0	0.05	0
Actinobacillus pleuropneumoniae	0	0	0	0	0	0	0.02	0	0	0	0	0	0	0	0	0.01	0	0	0.06	0
Actinobacillus suis	0	0	0.05	0	0	0	0.01	0	0	0	0	0	0	0	0	0.01	0	0	0.07	0.01
Actinomyces radicidentis	0.28	0.05	0	0.07	0	0	0.03	0.02	0.02	0	0	0	0	0	0	0.01	0	0	0.07	0.01
Aeromonas salmonicida	0	0	0	0.02	0	0	0.03	0	0.01	0	0.09	0	0	0	0	0	0.09	0	0.21	0
Anaerotignum propionicum	0	0	0	0.01	0	0	0	0	0	0	0	0	0	0	0	0	0	0	0.03	0
Bordetella avium	0	0.04	0.14	0.03	0	0	0.2	0.06	0.04	0.03	0.02	0	0.01	0	0	0.01	0	0	0.22	0
Brucella neotomae	0	0.03	0.17	0.04	0	0	0.03	0.01	0.05	0	0.02	0	0.01	0.02	0	0	0.09	0	0.16	0
Corynebacterium coyleae	0	0.04	0	0.3	0	0	0.01	0	0	0	0	0	0	0.11	0	0	0.09	0	0.04	0
Corynebacterium imitans	0	0.04	0.14	0.94	0	0	0.01	0	0.01	0	0	0	0	0.05	0	0	0	0	0.04	0
Corynebacterium macginleyi	0.11	0.39	0.05	0.39	0	0.1	0.07	0.01	0.21	0.02	0	0	0	0.05	0	0.02	0	0	0.1	0.46
Cutibacterium avidum	0.03	0.09	0.05	0.11	0	0	0.06	0.03	0.02	0.02	0	0	0	0.02	0	0	0	0	0.09	0.01
Glaesserella parasuis	0	0.03	0.05	0	0	0	0.04	0	0.01	0	0	0	0	0	0	0.01	0	0	0.1	0.01
Hathewaya histolytica	0	0	0	0.02	0	0	0.01	0	0	0	0	0	0	0	0	0.01	0	0	0.05	0
Kosakonia cowanii	0	0.01	0	0	0	0.1	0	0.01	0	0.02	0.02	0	0	0	0	0.01	0	0	0.02	0
Lactobacillus brevis	0	0.01	0	0	0	0	0	0	0	0	0	0	0	0	0	0	0	0	0.02	0
Lactobacillus curvatus	0	0.01	0	0	0	0	0	0	0	0	0.02	0	0	0	0	0	0	0	0.02	0
Lactobacillus delbrueckii	0	0.01	0	0.01	0	0	0	0	0	0	0	0	0	0	0	0.01	0	0	0.03	0
Lactobacillus reuteri	0	0.01	0	0.01	0	0	0	0	0.01	0	0.09	0	0	0	0	0.01	0	0	0.02	0
Lelliottia nimipressuralis	0	0.11	0.05	0.07	0	0	0.1	0.09	0.01	0	0	0	0.02	0	0	0.02	0	0	0.1	0
Methylobacterium mesophilicum	0.06	2.53	2.03	3.27	0.04	0.39	4.03	2.11	0.84	1.2	0.19	0.55	0.06	0.11	0.02	0.6	0.73	0	0.18	0
Methylorubrum extorquens	0.14	0.57	0.94	0.96	0.57	0.07	1.14	0.54	0.22	0.22	0.03	0.31	0.12	0.07	0.01	0.13	0.55	0	0.16	0
Mycolicibacter terrae	0	0.01	0	0	0	0	0.03	0	0.01	0	0	0	0	0	0	0.01	0	0	0.01	0
Mycolicibacterium houstonense	0.11	0.03	0.18	0.12	0.11	0.39	0.23	0.03	0.03	0.28	0.03	0.07	0.01	0	0	0.01	0.27	0	0.03	0
Mycolicibacterium rhodesiae	0.17	0.14	0.75	0.15	0.11	0.94	0.16	0.04	0.09	0.09	0.14	0.22	0	0.02	0	0.05	0	0	0.03	0
Mycoplasma arginini	0	0	0	0	0.04	0	0	0	0	0	0.49	0	0	0	0	0.01	0	0	0.01	0.01
Mycoplasma bovis	0	0	0	0	0	0	0.01	0	0	0	0.02	0	0	0	0	0	0	0	0.03	0
Mycoplasma mycoides	0	0.01	0	0	0	0	0.03	0	0	0	0	0	0	0	0	0.01	0	0	0.03	0
Nocardia amikacinitolerans	0	0.01	0	0.01	0	0	0	0	0.01	0.03	0	0.03	0	0	0	0	0	0	0.01	0
Nocardia neocaledoniensis	0	0.02	0	0.03	0	0	0.07	0.01	0.01	0.02	0.02	0	0	0	0	0	0.09	0	0.02	0
Peptoniphilus asaccharolyticus	0	0.01	0	0.03	0	0	0	0	0	0	0	0.07	0	0	0	0	0	0	0.04	0.01
Prevotella ruminicola	0	0	0	0.01	0	0	0	0.01	0	0.02	0	0	0	0	0	0.16	0	0.01	0.03	0.01
Providencia heimbachae	0	0.01	0	0	0	0	0	0	0	0	0	0.07	0	0	0	0	0	0	0.04	0
Providencia rustigianii	0	0	0	0	0	0	0	0	0	0.02	0	0.07	0	0	0	0	0	0	0.03	0
Pseudomonas monteilii	0.13	0.51	0.49	0.3	0.04	0.41	1.15	0.56	0.62	0.33	0.86	0	0.04	0.16	0.02	0.13	0	0	0.31	0
Pseudomonas veronii	0	0.68	0.41	0.46	0.04	0.29	0.31	0.18	0.18	0.14	0.02	0.3	0.02	0.05	0	0.14	0	0	0.33	0
Rhodococcus corynebacterioides	0	0.05	0	0.05	0	0	0.09	0.05	0.02	0.03	0.02	0	0	0	0	0.01	0	0	0.04	0
Rickettsia africae	0	0.01	0.05	0	0	0	0.01	0	0.01	0	0	0	0	0	0	0	0	0	0.07	0
Serratia proteamaculans	0	0	0	0.01	0	0	0.01	0.01	0.02	0.02	0	0	0	0	0	0	0	0	0.06	0
Sphingomonas paucimobilis	0	1.49	1.3	1.58	0.11	0.41	1.11	0.48	0.41	0.25	0.21	0.15	0.02	0.07	0.01	0.44	14.72	0	0.24	0
Streptococcus australis	0.06	0.01	0	0	0	0.07	0	0.01	0.13	0	0	0	0	0	10.04	0.21	0	1.95	0.02	1.02
Streptococcus milleri	0.07	0.02	0	0	0	0	0.01	0	0	0	0.08	0	0	0	0.05	0.01	0	0.06	0.01	0.13
Streptococcus parauberis	0	0	0	0	0	0	0	0	0	0	0	0	0	0	0	0	0	0.01	0.01	0
Streptococcus pseudoporcinus	0	0.01	0	0	0	0.07	0	0	0	0	0.02	0	0	0	0.01	0	0	0.04	0.02	0.02
Streptococcus sinensis	0	0	0	0	0	0	0	0	0.01	0	0.03	0	0	0	0.06	0.01	0	0.13	0.02	0.05
Treponema denticola	0	0	0	0.02	0	0.07	0	0	0.05	0	0.02	0	0	0	0.02	0.23	0	0	0.12	0.24
Vibrio cincinnatiensis	0	0	0	0	0	0	0.03	0	0	0	0	0	0	0	0	0	0.09	0	0.07	0
Acremonium chrysogenum	0	6.67	0	0	0	0	0	0	0	0	0	0	0	0	0	0	0	0	0	0
Apophysomyces trapeziformis	0	0	0	0	0	0	0	0	0	0	0	0	0	0	0	0	0	0	0.22	0
Apophysomyces variabilis	0	0	0	0	0	0	0	0	0	0	0	0	0	0	0	0	0	0	4.72	0
Aspergillus fischeri	0	0	0	0	0	0	0	0	0	0	0	0	0	0	0	0	0	0	1.35	0.6
Aspergillus ochraceus	0	0	0	0	0	0	0	0	0	0	0	0	0	0	0	0	0	0	0.64	0
Aspergillus parasiticus	0	0	0	0	0	0	0	0	0	0	0	0	0	0	0	0	0	0	7.19	0
Aspergillus rambellii	0	0	100	0	0	0	0	0	0	0	0	0	0	0	0	0	0	57.14	3.89	14.46
Aspergillus sydowii	0	0	0	0	0	0	0	0	0	0	0	0	0	0	0	0	0	0	3.05	1.2
Candida albicans	0	0	0	0	0	0	0	0	0	0	0	0	0	0	100	0	0	0	6.37	1.2
Candida parapsilosis	0	0	0	0	0	0	0	0	0	0	0	0	0	0	0	0	0	0	0	0.6
Candida tropicalis	0	0	0	0	0	0	0	0	0	0	0	0	0	0	0	0	0	0	0.22	0
Ceratocystis adiposa	0	0	0	0	0	0	0	0	0	0	0	0	0	0	0	0	0	0	77.22	0
Ceratocystis fimbriata	0	0	0	0	0	0	0	0	0	0	0	0	0	0	0	0	0	0	0.22	0
Chrysosporium queenslandicum	0	0	0	0	0	0	100	0	0	0	0	0	0	0	0	0	0	0	18.62	7.83
Colletotrichum fioriniae	0	0	0	0	0	0	0	0	0	0	0	0	0	0	0	0	0	0	0.22	0
Conidiobolus incongruus	0	0	0	0	0	0	0	0	0	0	0	0	0	0	0	0	0	0	0.45	0
Debaryomyces hansenii	0	0	0	0	0	0	0	0	0	0	0	0	0	0	0	0	0	0	0.22	0
Diaporthe longicolla	0	0	0	0	0	0	0	0	0	0	100	0	0	0	0	0	0	0	0	0
Enterocytozoon bieneusi	0	0	0	0	0	0	0	0	0	0	0	0	0	0	0	0	0	0	2.44	0.6
Fusarium mangiferae	0	0	0	0	0	0	0	0	0	0	0	0	0	0	0	0	0	0	0	0.6
Fusarium pininemorale	0	0	0	0	0	0	0	0	0	0	0	100	0	0	0	0	0	7.14	1.38	4.82
Fusarium sambucinum	0	0	0	0	0	0	0	0	0	0	0	0	0	0	0	0	0	0	6.07	0
Lachancea waltii	0	0	0	0	0	0	0	0	0	0	0	0	0	0	0	0	0	0	0.19	0
Lomentospora prolificans	0	0	0	0	0	0	0	0	0	0	0	0	0	0	0	0	0	0	0.9	0
Malassezia caprae	0	0	0	0	0	0	0	0	0	0	0	0	0	0	0	0	0	0	0.22	0
Malassezia globosa	0	0	0	0	0	0	0	0	0	0	0	0	0	0	0	0	0	0	3.57	3.01
Malassezia japonica	0	0	0	0	0	0	0	0	0	0	0	0	0	0	0	0	0	0	0	1.2
Malassezia restricta	0	0	0	0	0	0	0	0	0	0	0	0	0	0	0	0	0	14.29	10.32	56.63
Malassezia slooffiae	0	0	0	0	0	0	0	0	0	0	0	0	0	0	0	0	0	0	0.22	0.6
Metschnikowia bicuspidata	0	0	0	0	0	0	0	0	0	0	0	0	0	0	0	0	0	0	0.22	0
Mortierella elongata	0	0	0	0	0	0	0	0	0	0	0	0	0	0	0	0	0	0	0.22	0
Mucor ambiguus	0	0	0	0	0	0	0	0	0	0	0	0	0	0	0	0	0	0	0.22	0
Neofusicoccum parvum	0	0	0	0	0	0	0	0	0	0	0	0	0	0	0	0	0	0	0.22	0
Paecilomyces hepiali	0	0	0	0	0	0	0	0	0	0	0	0	0	0	0	0	0	0	2.02	0
Pascua guehoae	0	0	0	0	0	0	0	0	0	0	0	0	0	0	0	0	0	0	0.22	0
Penicillium brasilianum	0	0	0	20	0	0	0	0	0	0	0	0	0	0	0	0	0	7.14	0	2.41
Penicillium janthinellum	0	0	0	0	0	0	0	0	0	0	0	0	0	0	0	0	0	0	4.49	0.6
Penicillium paneum	0	0	0	0	0	0	0	0	0	0	0	0	0	0	0	0	0	0	0.67	0
Rhizomucor miehei	0	0	0	0	0	0	0	0	0	0	0	0	0	0	0	0	0	0	0.22	0
Saksenaea oblongispora	0	0	0	0	0	0	0	0	0	0	0	0	0	0	0	0	0	0	6.07	0
Saksenaea vasiformis	0	0	0	0	0	0	0	0	0	0	0	0	0	0	0	0	0	0	0.22	0
Schizophyllum commune	0	0	0	0	0	0	0	0	0	0	0	0	0	0	0	0	0	0	0	0.6
Stachybotrys chartarum	0	0	0	0	0	0	0	0	0	0	0	0	0	0	0	0	0	0	0.22	0
Talaromyces islandicus	0	0	0	0	0	0	0	0	0	0	0	0	0	0	0	0	0	7.14	2.47	1.81
Talaromyces wortmannii	0	0	0	0	0	0	0	0	0	0	0	0	0	0	0	0	0	0	0.19	0
Trichosporon ovoides	0	0	0	0	0	0	0	0	0	0	0	0	0	0	0	0	0	0	0.22	0
Trichothecium ovalisporum	0	0	0	0	0	0	0	0	0	0	0	0	0	0	0	0	0	0	3.15	0
Trichothecium roseum	0	0	0	0	0	0	0	0	0	0	0	0	0	0	0	0	0	0	22.7	0
Verticillium tricorpus	0	0	0	0	0	0	0	0	0	0	0	0	0	0	0	0	0	0	0.45	0
Vittaforma corneae	0	0	0	0	0	0	0	0	0	0	0	0	0	0	0	0	0	0	0.45	0
Wallemia ichthyophaga	0	0	0	0	0	0	0	0	0	0	0	0	0	0	0	0	0	0	0	1.2
Wickerhamomyces ciferrii	0	0	0	0	0	0	0	0	0	0	0	0	0	0	0	0	0	0	0.22	0
Yarrowia lipolytica	0	13.33	0	40	0	0	0	0	0	0	0	0	0	0	0	100	0	0	3.15	0
Meyerozyma guilliermondii	0	80	100	40	0	0	0	0	0	0	0	0	0	0	0	0	0	0	0	0
Trichophyton mentagrophytes	0	0	0	0	0	0	0	0	0	0	0	0	0	0	0	0	0	7.14	0	0
Trichophyton violaceum	0	0	0	0	0	0	0	0	0	0	0	0	0	0	0	0	0	0	1.8	0
Acanthamoeba culbertsoni	0	0	0	0	0	0	0	0	0	0	0	0	0	0	0	0	0	0	0.06	0
Acanthamoeba divionensis	0	0	0	0	0	0	0	0	0	0	0	0	0	0	0	0	0	0	0.25	0
Acanthamoeba healyi	0	0	0	0	0	0	0	0	0	0	0	0	0	0	0	0	0	0	4.59	0
Acanthamoeba lenticulata	0	0	0	0	0	0	0	0	0	0	0	0	0	0	0	0	0	0	2.01	0
Acanthamoeba mauritaniensis	0	0	0	0	0	0	0	0	0	0	0	0	0	0	0	0	0	0	1.39	0.26
Acanthamoeba polyphaga	0	0	0	0	0	0	0	0	0	0	0	0	0	0	0	0	0	0.66	0.47	0.26
Ancylostoma caninum	0	0	0	0	0	0	0	0	0	0	0	0	0	0	0	0	0	0	0.13	0
Ancylostoma ceylanicum	0	0	0	0	0	0	0	0	0	0	0	0	0	0	0	0	0	0	0.06	0
Angiostrongylus cantonensis	0	0	0	0	0	0	0	0	0	0	0	0	0	0	0	0	0	0	3.21	0
Angiostrongylus costaricensis	0	0	0	0	0	0	0	0	0	0	0	0	0	0	0	0	0	0	0.13	0
Anisakis simplex	0	100	0	100	0	0	25	0	0	0	0	0	0	0	0	0	0	0	8.62	0.51
Babesia divergens	0	0	0	0	0	0	0	0	0	0	0	0	0	0	0	0	0	0	0.57	0
Balamuthia mandrillaris	0	0	0	0	0	0	0	0	0	0	0	0	0	0	0	0	0	0	0.19	0
Blastocystis hominis	0	0	0	0	0	0	0	0	0	0	0	0	0	0	0	0	0	0	0.13	0
Brugia timori	0	0	0	0	0	0	25	0	0	0	100	0	0	0	0	0	0	1.32	25.07	1.8
Clonorchis sinensis	0	0	0	0	0	0	0	0	0	0	0	0	0	0	0	0	0	0	0.13	0
Cryptosporidium bovis	0	0	0	0	0	0	0	0	0	0	0	0	0	0	0	0	0	0	0.06	0.26
Cryptosporidium meleagridis	0	0	0	0	0	0	0	0	0	0	0	0	0	0	0	0	0	0	0	0.26
Cryptosporidium viatorum	0	0	0	0	0	0	0	0	0	0	0	0	0	0	0	0	0	0	2.07	1.29
Cyclospora cayetanensis	0	0	0	0	0	0	0	0	0	0	0	0	0	0	0	0	0	0	2.01	0
Dibothriocephalus latus	0	0	0	0	0	0	0	0	0	0	0	0	0	0	0	0	0	0	0.44	0
Dirofilaria immitis	0	0	0	0	0	0	0	0	0	0	0	0	0	0	0	0	0	0	0.5	0
Dracunculus medinensis	0	0	0	0	0	0	0	0	0	0	0	0	0	0	0	0	0	0	0.25	0
Echinococcus granulosus	0	0	0	0	0	0	0	0	0	0	0	0	0	0	0	0	0	0	8.58	0
Echinococcus multilocularis	0	0	0	0	0	0	0	0	0	0	0	0	0	0	0	0	0	0	0.38	0
Entamoeba histolytica	0	0	0	0	0	0	0	0	0	0	0	0	0	0	0	0	0	0	1.45	0
Enterobius vermicularis	16.67	12.5	0	0	0	0	0	0	28.57	0	0	12.5	0	0	0	25	0	7.89	14.71	12.85
Fasciola hepatica	0	0	0	0	0	0	0	0	0	0	0	0	0	0	0	0	0	0	0.88	0
Gongylonema pulchrum	0	0	0	0	0	0	0	0	0	0	0	0	0	0	0	0	0	0	0.19	0
Loa loa	0	0	0	0	0	0	0	0	0	0	0	0	0	0	0	0	0	0	1.51	0
Naegleria fowleri	0	0	0	0	0	0	0	0	0	0	0	0	0	0	0	0	0	0	0.13	0
Necator americanus	0	0	0	0	0	0	0	0	0	0	0	0	0	0	0	0	0	0	0.13	0
Onchocerca volvulus	0	0	0	0	0	0	0	0	0	0	0	0	0	0	0	0	0	0	0.44	0
Opisthorchis felineus	0	0	0	0	0	0	0	0	0	0	0	0	0	0	0	0	0	0	0.19	0
Plasmodium knowlesi	0	0	0	0	0	0	0	0	0	0	0	0	0	0	0	0	0	0	0.06	0
Plasmodium vivax	0	0	0	0	0	0	0	0	0	0	0	0	0	0	0	0	0	0	4.75	0
Rodentolepis nana	0	0	0	0	0	0	0	0	0	0	0	0	0	0	0	0	0	0	1.13	0
Schistosoma japonicum	0	0	0	0	0	0	0	0	0	0	0	0	0	0	0	0	0	0	6.36	0
Schistosoma mansoni	0	0	0	0	0	0	0	0	0	0	0	0	0	0	0	0	0	0	0.06	0
Spirometra erinaceieuropaei	66.67	50	175	0	0	0	0	0	57.14	0	0	75	0	100	80	162.5	0	36.84	59.01	39.07
Strongyloides stercoralis	0	0	0	0	0	0	0	0	0	0	0	0	0	0	0	0	0	0	0.13	0
Taenia multiceps	0	0	0	0	0	0	0	0	0	0	0	0	0	0	0	0	0	0	0.06	0
Taenia solium	0	0	0	0	0	0	50	50	0	0	0	0	0	0	0	0	0	0	2.2	0.77
Thelazia callipaeda	0	0	0	0	0	0	0	0	0	0	0	0	0	0	0	0	0	0	0.57	0.26
Toxocara canis	0	0	0	0	0	0	0	0	0	0	0	0	0	0	0	0	0	0	0.19	0
Toxoplasma gondii	16.67	37.5	25	0	0	0	0	0	0	0	0	12.5	0	0	0	12.5	0	9.21	17.17	14.4
Trichinella nativa	0	0	0	0	0	0	0	0	0	0	0	0	0	0	0	0	0	0	0.84	0
Trichinella spiralis	0	0	0	0	0	0	0	0	0	0	0	0	0	0	0	0	0	0	0.13	0
Trichobilharzia regenti	0	0	0	0	0	0	0	0	0	0	0	0	0	0	0	0	0	0	3.02	0
Trichuris suis	0	0	0	0	0	0	0	0	0	0	0	0	0	0	0	0	0	0	0.19	0.51
Trichuris trichiura	0	0	0	0	0	0	0	0	0	0	0	0	0	0	20	0	0	5.92	1.45	5.66
Trypanosoma cruzi	0	0	0	0	0	0	0	50	0	0	0	0	0	0	0	0	0	0	3.67	0.51
Wuchereria bancrofti	0	0	0	0	0	0	0	0	14.29	0	0	0	0	0	0	0	0	38.16	18.1	21.34
Cercopithecine alphaherpesvirus 2	0	0	0	0	0	0	25	25	0	6.67	0	0	0	0	0	0	0	0	0	0
DG-75 Murine leukemia virus	0	0.06	0	0	0	0	0	0	0	0	0	0	0	0	0	0	0	0	0	0
Encephalomyocarditis virus	200	66.84	110	62.5	100	175	180	108.33	108.33	183.33	0	180	100	100	0	100	0	0	0	0
Enterovirus C99	0	0.06	0	0	0	0	0	0	0	0	0	0	0	0	0	0	0	0	0	0
Gordil virus	0	0	50	0	0	0	0	0	0	0	0	0	0	0	0	0	0	0	0	0
Hepatitis C virus (isolate 6a33)	0	0	0	0	0	0	0	0	0	0	0	0	0	0	0	0	65	0	0	0
Hepatitis C virus genotype 1	0	0	0	0	0	0	0	33.33	0	0	0	0	0	0	0	0	0	0	0	0
Hepatitis C virus subtype 6a	0	0	0	0	0	0	0	0	0	0	0	0	0	0	0	0	35	0	0	0
Hepatitis C virus subtype 6c	0	0	0	0	0	0	0	25	0	0	0	0	0	0	0	0	0	0	0	0
Hepatitis C virus subtype 6q	0	0	0	0	0	0	0	0	0	0	0	0	0	0	0	0	0	100	0	0
Human betaherpesvirus 5	0	7.14	0	0	0	0	0	0	0	0	0	0	0	0	0	0	0	0	0	0
Human betaherpesvirus 6A	0	0	20	0	0	0	0	0	0	0	0	0	0	0	0	0	0	0	0	0
Human betaherpesvirus 7	0	0	0	0	0	0	0	0	0	0	0	0	0	0	0	0	0	0	0	16.67
Human endogenous retrovirus K113	0	0	0	0	0	0	0	25	0	0	0	0	0	0	12.5	0	0	0	16.67	16.67
Human papillomavirus 105	0	0	0	0	0	0	0	0	0	0	0	0	0	0	37.5	0	0	0	0	0
Human papillomavirus 107	0	0	0	0	0	0	0	0	0	0	0	0	0	0	0	0	0	0	14.29	0
Human papillomavirus 99	0	0	0	0	0	0	0	0	0	0	0	0	0	0	12.5	0	0	0	0	0
Human papillomavirus type 161	0	0	0	0	0	0	0	0	0	0	0	0	0	0	0	0	0	0	16.67	0
Human papillomavirus type 57b	0	7.14	0	0	0	0	0	0	0	0	0	0	0	0	0	0	0	0	0	0
Human papillomavirus type 72b	0	33.33	0	0	0	0	0	0	0	0	0	0	0	0	0	0	0	0	0	0
Human rhinovirus 1B	0	0.06	0	0	0	0	0	0	0	0	0	0	0	0	0	0	0	0	0	0
Human rhinovirus A10	0	2.91	0	0	0	0	0	0	0	0	0	0	0	0	0	0	0	0	0	0
Human rhinovirus A100	0	2.52	0	0	0	0	0	0	0	0	0	0	0	0	0	0	0	0	0	0
Human rhinovirus A11	0	1.06	0	0	0	0	0	0	0	0	0	0	0	0	0	0	0	0	0	0
Human rhinovirus A13	0	0.06	0	0	0	0	0	0	0	0	0	0	0	0	0	0	0	0	0	0
Human rhinovirus A15	0	0.22	0	0	0	0	0	0	0	0	0	0	0	0	0	0	0	0	0	0
Human rhinovirus A16	0	0.17	0	0	0	0	0	0	0	0	0	0	0	0	0	0	0	0	0	0
Human rhinovirus A18	0	2.97	0	0	0	0	0	0	0	0	0	0	0	0	0	0	0	0	0	0
Human rhinovirus A19	0	0.06	0	0	0	0	0	0	0	0	0	0	0	0	0	0	0	0	0	0
Human rhinovirus A20	0	0.28	0	0	0	0	0	0	0	0	0	0	0	0	0	0	0	0	0	0
Human rhinovirus A21	0	1.34	0	0	0	0	0	0	0	0	0	0	0	0	0	0	0	0	0	0
Human rhinovirus A23	0	0.78	0	0	0	0	0	0	0	0	0	0	0	0	0	0	0	0	0	0
Human rhinovirus A24	0	1.23	0	0	0	0	0	0	0	0	0	0	0	0	0	0	0	0	0	0
Human rhinovirus A25	0	6.1	0	0	0	0	0	0	0	0	0	0	0	0	0	0	0	0	0	0
Human rhinovirus A28	0	0.62	0	0	0	0	0	0	0	0	0	0	0	0	0	0	0	0	0	0
Human rhinovirus A29	0	1.4	0	0	0	0	0	0	0	0	0	0	0	0	0	0	0	0	0	0
Human rhinovirus A30	0	0.45	0	0	0	0	0	0	0	0	0	0	0	0	0	0	0	0	0	0
Human rhinovirus A31	0	6.21	0	0	0	0	0	0	0	0	0	0	0	0	0	0	0	0	0	0
Human rhinovirus A32	0	0.17	0	0	0	0	0	0	0	0	0	0	0	0	0	0	0	0	0	0
Human rhinovirus A33	0	0.34	0	0	0	0	0	0	0	0	0	0	0	0	0	0	0	0	0	0
Human rhinovirus A34	0	1.29	0	0	0	0	0	0	0	0	0	0	0	0	0	0	0	0	0	0
Human rhinovirus A36	0	0.11	0	0	0	0	0	0	0	0	0	0	0	0	0	0	0	0	0	0
Human rhinovirus A38	0	2.91	0	0	0	0	0	0	0	0	0	0	0	0	0	0	0	0	0	0
Human rhinovirus A39	0	1.01	0	0	0	0	0	0	0	0	0	0	0	0	0	0	0	0	0	0
Human rhinovirus A40	0	0.67	0	0	0	0	0	0	0	0	0	0	0	0	0	0	0	0	0	0
Human rhinovirus A43	0	0.06	0	0	0	0	0	0	0	0	0	0	0	0	0	0	0	0	0	0
Human rhinovirus A44	0	1.68	0	0	0	0	0	0	0	0	0	0	0	0	0	0	0	0	0	0
Human rhinovirus A46	0	0.11	0	0	0	0	0	0	0	0	0	0	0	0	0	0	0	0	0	0
Human rhinovirus A47	0	4.31	0	0	0	0	0	0	0	0	0	0	0	0	0	0	0	0	0	0
Human rhinovirus A49	0	0.84	0	0	0	0	0	0	0	0	0	0	0	0	0	0	0	0	0	0
Human rhinovirus A50	0	4.42	0	0	0	0	0	0	0	0	0	0	0	0	0	0	0	0	0	0
Human rhinovirus A54	0	4.2	0	0	0	0	0	0	0	0	0	0	0	0	0	0	0	0	0	0
Human rhinovirus A55	0	0.95	0	0	0	0	0	0	0	0	0	0	0	0	0	0	0	0	0	0
Human rhinovirus A56	0	2.18	0	0	0	0	0	0	0	0	0	0	0	0	0	0	0	0	0	0
Human rhinovirus A57	0	1.18	0	0	0	0	0	0	0	0	0	0	0	0	0	0	0	0	0	0
Human rhinovirus A58	0	0.62	0	0	0	0	0	0	0	0	0	0	0	0	0	0	0	0	0	0
Human rhinovirus A59	0	2.46	0	0	0	0	0	0	0	0	0	0	0	0	0	0	0	0	0	0
Human rhinovirus A60	0	3.92	0	0	0	0	0	0	0	0	0	0	0	0	0	0	0	0	0	0
Human rhinovirus A62	0	1.23	0	0	0	0	0	0	0	0	0	0	0	0	0	0	0	0	0	0
Human rhinovirus A65	0	0.45	0	0	0	0	0	0	0	0	0	0	0	0	0	0	0	0	0	0
Human rhinovirus A66	0	7.95	0	0	0	0	0	0	0	0	0	0	0	0	0	0	0	0	0	0
Human rhinovirus A7	0	0.11	0	0	0	0	0	0	0	0	0	0	0	0	0	0	0	0	0	0
Human rhinovirus A73	0	0.06	0	0	0	0	0	0	0	0	0	0	0	0	0	0	0	0	0	0
Human rhinovirus A74	0	0.11	0	0	0	0	0	0	0	0	0	0	0	0	0	0	0	0	0	0
Human rhinovirus A75	0	0.67	0	0	0	0	0	0	0	0	0	0	0	0	0	0	0	0	0	0
Human rhinovirus A76	0	0.95	0	0	0	0	0	0	0	0	0	0	0	0	0	0	0	0	0	0
Human rhinovirus A77	0	5.15	0	0	0	0	0	0	0	0	0	0	0	0	0	0	0	0	0	0
Human rhinovirus A78	0	0.06	0	0	0	0	0	0	0	0	0	0	0	0	0	0	0	0	0	0
Human rhinovirus A80	0	0.45	0	0	0	0	0	0	0	0	0	0	0	0	0	0	0	0	0	0
Human rhinovirus A82	0	0.34	0	0	0	0	0	0	0	0	0	0	0	0	0	0	0	0	0	0
Human rhinovirus A85	0	6.16	0	0	0	0	0	0	0	0	0	0	0	0	0	0	0	0	0	0
Human rhinovirus A88	0	0.34	0	0	0	0	0	0	0	0	0	0	0	0	0	0	0	0	0	0
Human rhinovirus A9	0	0.78	0	0	0	0	0	0	0	0	0	0	0	0	0	0	0	0	0	0
Human rhinovirus A90	0	2.91	0	0	0	0	0	0	0	0	0	0	0	0	0	0	0	0	0	0
Human rhinovirus A94	0	0.45	0	0	0	0	0	0	0	0	0	0	0	0	0	0	0	0	0	0
Human rhinovirus A96	0	0.28	0	0	0	0	0	0	0	0	0	0	0	0	0	0	0	0	0	0
JC polyomavirus	0	0	0	0	0	0	16.67	0	0	0	0	0	0	0	0	0	0	0	0	0
JC polyomavirus type 3A	0	0	0	0	0	0	16.67	0	0	0	0	0	0	0	0	0	0	0	0	0
Macacine alphaherpesvirus 1	0	16.67	20	0	0	0	25	0	0	0	0	0	0	0	0	0	0	0	42.86	33.33
Mengo virus	0	33.33	40	37.5	0	25	120	33.33	91.67	16.67	0	20	0	0	0	0	0	0	0	0
Molluscum contagiosum virus subtype 2	0	0	0	0	0	0	0	25	0	0	0	0	0	0	0	0	0	0	0	0
Papiine alphaherpesvirus 2	0	0	0	0	33.33	0	0	0	0	0	0	0	0	0	0	0	0	0	0	0
Rhinovirus A	0	0.11	0	0	0	0	0	0	0	0	0	0	0	0	0	0	0	0	0	0
Rhinovirus A81	0	1.73	0	0	0	0	0	0	0	0	0	0	0	0	0	0	0	0	0	0
Rhinovirus A98	0	7.44	0	0	0	0	0	0	0	0	0	0	0	0	0	0	0	0	0	0
Saimiriine betaherpesvirus 4	0	0	0	0	0	0	0	0	0	0	0	0	0	0	0	0	0	0	14.29	0
Saimiriine gammaherpesvirus 2	33.33	0	0	0	0	0	16.67	0	0	0	0	0	0	0	0	100	0	0	0	0
Simian adenovirus 43	0	0	0	0	0	0	0	0	0	0	0	0	0	0	0	0	0	0	14.29	0
Sosuga virus	0	0	0	0	0	0	100	0	0	0	0	0	0	0	0	0	0	0	0	0
Torque teno midi virus 13	0	0	0	0	33.33	0	0	0	0	0	0	0	0	0	0	0	0	0	0	0
Torque teno midi virus 6	0	0	0	0	0	0	0	0	0	0	0	0	0	0	0	0	0	0	16.67	0
Torque teno virus	0	0	0	0	33.33	0	0	0	0	0	0	0	0	0	0	0	0	0	0	0
Torque teno virus 1	0	0	0	0	0	0	0	0	0	0	0	0	100	0	0	0	0	0	0	0
Torque teno virus 12	0	0	0	0	0	0	0	0	0	0	0	0	0	0	0	0	0	0	16.67	0
Torque teno virus 19	0	0	0	0	0	0	25	0	0	2.04	0	0	0	0	0	0	0	0	0	0
Torque teno virus 27	0	0	0	0	0	0	0	0	20	0	0	0	0	0	0	0	0	0	0	0
Torque teno virus 28	33.33	0	0	0	0	0	0	0	0	0	0	0	0	0	0	0	0	0	0	0
Torque teno virus 3	0	0	0	0	0	0	0	0	0	2.04	0	0	0	0	0	0	0	0	0	0
Torque teno virus 6	0	0	0	0	0	0	0	0	0	0	0	100	0	0	0	0	0	0	0	0
Torque teno virus 8	0	0	0	0	0	0	25	0	0	0	0	0	0	0	12.5	0	0	0	0	0
Torque teno virus 9	0	0	0	0	0	0	0	0	0	0	0	0	0	0	0	0	0	0	16.67	0
Xenotropic MuLV-related virus 22Rv1/CWR-R1	0	7.14	0	0	0	0	0	0	0	0	0	0	0	0	0	0	0	0	0	0
Xenotropic MuLV-related virus RKO	0	7.14	0	0	0	0	0	0	0	0	0	0	0	0	0	0	0	0	0	0
Xenotropic MuLV-related virus VP35	0	0.06	0	0	0	0	0	0	0	0	0	0	0	0	0	0	0	0	0	0
Xenotropic MuLV-related virus VP42	0	0.06	0	0	0	0	0	0	0	0	0	0	0	0	0	0	0	0	0	0
Xenotropic MuLV-related virus VP62	0	0.06	0	0	0	0	0	0	0	0	0	0	0	0	0	0	0	0	0	0
Mycobacterium tuberculosis	0.11	0.06	0.09	0.03	0	0.19	0.04	0.01	0.02	0.17	0.02	0.07	0	0.02	0	0.01	0	0	0.02	0
Mycobacterium tuberculosis variant bovis	0	0.01	0	0.01	0	0	0.02	0.01	0	0.14	0	0	0	0	0	0.01	0	0	0.01	0
Aggregatibacter actinomycetemcomitans	0	0	0	0	0	0	0	0	0	0	0	0	0	0	0	0.01	0	0	0.04	0.01
Arcanobacterium haemolyticum	0.06	0	0	0.02	0	0	0.01	0	0	0	0	0	0	0	0	0.02	0	0	0.04	0
Bacillus anthracis	0	0	0	0.01	0	0	0	0.01	0	0.02	0	0	0	0	0	0.02	0	0	0.07	0
Bordetella pertussis	0.06	0.16	0.09	0.13	0	0.26	0.34	0.08	0.1	0.12	0.03	0.22	0.06	0.02	0	0.01	0	0	0.4	0
Chlamydia pneumoniae	0.17	0.03	0.44	0.01	0	0.41	0.01	0.02	0.01	0	0.68	2.73	0.01	0	0	4.47	0.09	0	0.19	0
Chlamydia psittaci	115.84	0.06	27	3.83	0.11	91.39	3.02	0.04	1.11	6.11	85.58	74.3	0.06	0.96	0.1	124.3	41.13	0.05	24.46	0.22
Corynebacterium diphtheriae	0	0.04	0	0.1	0	0	0.04	0.01	0.04	0	0.03	0	0	0.05	0	0.02	0	0	0.1	0.04
Coxiella burnetii	0	0.01	0	0.04	0	0	0.01	0	0	0	0	0	0	0	0	0.01	0	0	0.11	0
Escherichia coli	0.46	0.2	0.18	0.95	0.46	0.53	1.99	1.03	0.21	1.2	0.18	0.21	0.43	0	0	0.03	1.01	0.01	0.36	0
Haemophilus influenzae	0.03	0	0	0.02	0.04	0.26	0	0	0.01	0	0	0.15	0.02	0	0.01	0.01	0	0	0.4	0.16
Haemophilus parainfluenzae	0	0.01	0	0	0.04	0.24	0.01	0.01	0.01	0	0.26	0	0	0	0.01	0.02	0	0	0.5	3.06
Klebsiella pneumoniae	5.77	2.74	9.68	2.22	1.18	12.94	2.59	1.7	2.02	3.07	2.27	5.89	0.24	0.46	0.03	0.74	0.82	0.01	1.57	0.01
Moraxella catarrhalis	0	0.06	0.14	0.08	0	0	0.06	0.03	0.03	0.03	0.03	0.22	0	0	0	0.03	0	0	0.21	0
Mycobacterium avium	0	0.03	0.17	0.01	0	0	0.01	0.02	0	0.14	0	0.03	0	0	0	0.01	0	0	0.02	0
Mycobacterium kansasii	3.34	1.08	4.66	0.85	0.32	5.49	0.96	0.35	0.88	1.87	0.67	2.48	0.14	0.39	0.01	0.33	0	0	0.1	0
Mycoplasma pneumoniae	0	0	0	0.01	0	0	0	0	0	0	0	0	0	0	0	0	0	0	0.01	0
Neisseria gonorrhoeae	0	0.04	0.41	0.08	0.04	0.1	0.11	0.08	0.09	0.02	0.05	0.67	0.01	0	0	0.01	0	0	0.73	0.52
Neisseria meningitidis	0.17	0.11	0.09	0.09	0.04	0.75	0.14	0.11	0.11	0.17	0.32	0.15	0	0	0.01	0.11	0	0.01	1.8	1.51
Pseudomonas aeruginosa	0.54	0.88	0.68	0.91	0.53	0.62	1.75	0.76	0.62	1.08	1.16	0.64	0.53	0.05	0.03	0.14	0.46	0.02	1.53	0.04
Staphylococcus aureus	0.87	0.58	8.07	0.3	0.07	1.74	0.7	0.29	1.16	0.05	1.02	7.37	0.01	0.87	0.2	0.25	0.09	0	2.22	0.02
Staphylococcus epidermidis	0	0.06	0.05	0.53	0.04	0.14	0.25	0.07	0.39	0.02	0.09	0.15	0	4.14	13.26	0.01	0	0	0.28	0.13
Stenotrophomonas maltophilia	0.73	2.62	1.89	1.44	0.36	1.5	1.11	0.62	0.39	0.47	1.15	1.92	0.12	0.39	0.01	1.33	2.29	0	0.69	0.01
Streptococcus anginosus	0.07	0.02	0	0	0	0.07	0.01	0	0	0	0.08	0	0	0	0.1	0.01	0	0.1	0.02	0.15
Streptococcus pneumoniae	0.07	0	0	0.02	0.04	0.07	0.02	0.01	0.06	0	0.02	0.03	0	0	0.18	0.14	0	22.71	0.08	1.14
Streptococcus pyogenes	0	0	0.05	0.01	0	0	0	0	0	0	0	0	0	0	0.02	0.03	0	0.05	0.02	0.02
Streptococcus viridans	0	0.01	0	0.01	0	0.07	0	0	0.04	0	0	0	0	0	6.81	0.1	0	0.3	0.02	0.53
Aspergillus fumigatus	0	0	0	0	0	0	0	0	0	0	0	0	0	0	0	0	0	0	0.19	0
Human alphaherpesvirus 1	0	42.86	40	0	0	0	16.67	0	80	0	0	0	0	0	0	0	0	0	16.67	16.67
Human gammaherpesvirus 4	133.33	78.57	20	200	0	100	33.33	125	0	189.25	200	0	0	0	25	0	0	100	14.29	16.67
