# Supplementary material for: Clinical diagnosis and etiology of patients with Chlamydia psittaci pneumonia based on metagenomic next-generation sequencing
Source: Front Cell Infect Microbiol. 2022 Oct 13;12:1006117. doi: 10.3389/fcimb.2022.1006117 (PMC9606567; doi:10.3389/fcimb.2022.1006117)
Supplement: Supplementary file 1 [file DataSheet_1.zip › Supplementary Material/Supplementary Table 6.xlsx]

## Sheet: Supplement Table 4
Sets	Summers	Elements
culture_suspect	3	Acinetobacter baumannii; Candida parapsilosis; Candida albicans
culture_comfirm	1	Candida albicans
comfirm_suspect	4	Human alphaherpesvirus 1; Human gammaherpesvirus 4; Streptococcus pneumoniae; Candida albicans
culture_comfirm_suspect	1	Candida albicans
culture	2	Achromobacter xylosoxidans; Stenotrophomonas maltophilia
comfirm	8	Aspergillus fumigatus; Chlamydia psittaci; Haemophilus influenzae; Human betaherpesvirus 7; Klebsiella pneumoniae; Pseudomonas aeruginosa; Staphylococcus hominis; Streptococcus mitis
suspect	43	Actinomyces graevenitzii; Alloprevotella tannerae; Campylobacter rectus; Campylobacter concisus; Candida tropicalis; Capnocytophaga sputigena; Capnocytophaga gingivalis; Capnocytophaga granulosa; Corynebacterium striatum; Corynebacterium accolens; Cutibacterium acnes; Dolosigranulum pigrum; Fusobacterium nucleatum; Fusobacterium periodonticum; Gemella morbillorum; Haemophilus parainfluenzae; Huma…
