# Supplementary material for: Clinical diagnosis and etiology of patients with Chlamydia psittaci pneumonia based on metagenomic next-generation sequencing
Source: Front Cell Infect Microbiol. 2022 Oct 13;12:1006117. doi: 10.3389/fcimb.2022.1006117 (PMC9606567; doi:10.3389/fcimb.2022.1006117)
Supplement: Supplementary file 1 [file DataSheet_1.zip › Supplementary Material/Supplementary table2 .xlsx]

## Sheet: Sheet1
Species	TYG.BALF	HA.BALF	LZX.BALF	LHL.BALF	CHZ.BALF	LQH.BALF	TGS.BALF	HXR.BALF	LYG.BALF	HSK.BALF	LXH.BALF	CJS.BALF	ZMY.BALF	LZX.BLOOD	LHL.BLOOD	FGT.BLOOD	CHZ.BLOOD	LQH.BLOOD	TGS.BLOOD	HXH.BLOOD	Genus	Microorganism
Aspergillus rambellii	0	0	1	0	0	0	0	0	0	0	1	0	0	0	0	0	0	0	0	0	Aspergillus	fungi
Burkholderia ambifaria	0	0	0	0	0	0	0	0	0	0	0	0	0	0	1	0	0	0	1	0	Burkholderia	bacteria
Burkholderia anthina	0	0	0	0	0	0	0	0	0	0	0	0	0	0	1	1	1	1	1	0	Burkholderia	bacteria
Burkholderia cenocepacia	0	0	0	0	0	0	0	0	0	0	0	0	0	1	1	1	1	1	1	0	Burkholderia	bacteria
Burkholderia cepacia	0	0	0	0	0	0	0	0	0	0	0	0	0	1	1	1	1	1	1	0	Burkholderia	bacteria
Burkholderia contaminans	0	0	0	0	0	0	0	0	0	0	0	0	0	0	1	0	0	0	1	0	Burkholderia	bacteria
Burkholderia multivorans	0	0	0	0	0	0	0	0	0	0	0	0	0	1	1	1	1	1	1	0	Burkholderia	bacteria
Burkholderia pyrrocinia	0	0	0	0	0	0	0	0	0	0	0	0	0	0	1	1	1	1	1	0	Burkholderia	bacteria
Burkholderia stabilis	0	0	0	0	0	0	0	0	0	0	0	0	0	0	1	1	1	1	1	0	Burkholderia	bacteria
Candida albicans	0	0	0	0	0	0	0	0	1	0	0	0	0	0	0	0	0	0	0	0	Candida	fungi
Chlamydia psittaci	1	0	1	1	0	1	1	0	0	1	0	1	0	0	0	0	0	0	0	1	Chlamydia	bacteria
Chrysosporium queenslandicum	0	0	0	0	0	0	0	0	0	0	0	0	0	0	0	1	0	0	0	0	Chrysosporium	fungi
Delftia acidovorans	0	0	1	0	0	1	0	0	0	0	0	0	0	0	0	0	0	0	0	0	Delftia	bacteria
Diaporthe longicolla	0	0	0	0	0	1	0	0	0	0	0	0	0	0	0	0	0	0	0	0	Diaporthe	fungi
Encephalomyocarditis virus	1	1	1	1	1	0	1	1	0	1	0	0	0	1	1	1	1	1	1	0	Encephalomyocarditis virus	virus_rna
Fusarium pininemorale	0	0	0	0	0	0	1	0	0	0	0	0	0	0	0	0	0	0	0	0	Fusarium	fungi
Gordil virus	0	0	1	0	0	0	0	0	0	0	0	0	0	0	0	0	0	0	0	0	Gordil virus	virus_rna
Hepatitis C virus (isolate 6a33)	0	0	0	0	0	0	0	0	0	0	0	0	0	0	0	0	0	0	0	1	Hepatitis C virus (isolate 6a33)	virus_rna
Hepatitis C virus subtype 6a	0	0	0	0	0	0	0	0	0	0	0	0	0	0	0	0	0	0	0	1	Hepatitis C virus subtype 6a	virus_rna
Hepatitis C virus subtype 6q	0	0	0	0	0	0	0	0	0	0	1	0	0	0	0	0	0	0	0	0	Hepatitis C virus subtype 6q	virus_rna
Human alphaherpesvirus 1	0	1	1	0	1	0	0	0	0	0	0	0	1	0	0	0	0	0	0	0	Human alphaherpesvirus 1	virus_dna
Human betaherpesvirus 7	0	0	0	0	0	0	0	0	0	0	0	0	1	0	0	0	0	0	0	0	Human betaherpesvirus 7	virus_dna
Human endogenous retrovirus K113	0	0	0	0	0	0	0	0	1	0	0	0	1	0	0	0	0	0	0	0	Human endogenous retrovirus K113	virus_dna
Human gammaherpesvirus 4	1	1	0	1	0	1	0	0	1	0	1	0	1	1	0	0	1	1	0	0	Human gammaherpesvirus 4	virus_dna
Human papillomavirus 105	0	0	0	0	0	0	0	0	1	0	0	0	0	0	0	0	0	0	0	0	Human papillomavirus 105	virus_dna
Human papillomavirus 99	0	0	0	0	0	0	0	0	1	0	0	0	0	0	0	0	0	0	0	0	Human papillomavirus 99	virus_dna
Klebsiella pneumoniae	0	0	0	1	0	0	0	0	0	0	0	0	0	0	0	0	0	0	0	0	Klebsiella	bacteria
Macacine alphaherpesvirus 1	0	0	0	0	0	0	0	0	0	0	0	1	1	0	0	0	0	0	0	0	Macacine alphaherpesvirus 1	virus_dna
Malassezia restricta	0	0	0	0	0	0	0	0	0	0	0	0	1	0	0	0	0	0	0	0	Malassezia	fungi
Mengo virus	0	0	1	0	1	0	0	0	0	0	0	0	0	1	0	1	0	0	0	0	Mengo virus	virus_rna
Meyerozyma guilliermondii	0	1	1	0	0	0	0	0	0	0	0	0	0	0	0	0	0	0	0	0	Meyerozyma	fungi
Neisseria flavescens	0	0	0	0	0	0	0	0	0	0	0	0	1	0	0	0	0	0	0	0	Neisseria	bacteria
Neisseria lactamica	0	0	0	0	0	0	0	0	0	0	0	0	1	0	0	0	0	0	0	0	Neisseria	bacteria
Neisseria mucosa	0	0	0	0	0	0	0	0	0	0	0	0	1	0	0	0	0	0	0	0	Neisseria	bacteria
Neisseria subflava	0	0	0	0	0	0	0	0	0	0	0	0	1	0	0	0	0	0	0	0	Neisseria	bacteria
Papiine alphaherpesvirus 2	0	0	0	0	0	0	0	0	0	0	0	0	0	0	1	0	0	0	0	0	Papiine alphaherpesvirus 2	virus_dna
Porphyromonas somerae	0	0	0	0	1	0	0	0	0	0	0	0	0	0	0	0	0	0	0	0	Porphyromonas	bacteria
Prevotella melaninogenica	0	0	0	0	0	0	0	0	1	0	0	0	0	0	0	0	0	0	0	0	Prevotella	bacteria
Pseudomonas putida	0	0	0	0	0	1	0	0	0	0	0	0	0	0	0	0	0	0	0	0	Pseudomonas	bacteria
Rhodococcus erythropolis	0	1	1	0	0	0	1	0	0	0	0	0	0	0	0	0	0	0	0	0	Rhodococcus	bacteria
Rothia dentocariosa	1	0	0	0	0	0	0	0	0	0	0	0	0	0	0	0	0	0	0	0	Rothia	bacteria
Rothia mucilaginosa	0	0	0	0	0	0	0	0	0	0	0	0	1	0	0	0	0	0	0	0	Rothia	bacteria
Saimiriine gammaherpesvirus 2	0	0	0	0	0	0	0	0	0	1	0	0	0	0	0	0	0	0	0	0	Saimiriine gammaherpesvirus 2	virus_dna
Sosuga virus	0	0	0	0	0	0	0	0	0	0	0	0	0	0	0	1	0	0	0	0	Sosuga virus	virus_rna
Sphingomonas paucimobilis	0	0	0	0	0	0	0	0	0	0	0	0	0	0	0	0	0	0	0	1	Sphingomonas	bacteria
Staphylococcus cohnii	0	0	0	0	0	0	0	1	0	0	0	0	0	0	0	0	0	0	0	0	Staphylococcus	bacteria
Staphylococcus epidermidis	0	0	0	0	0	0	0	0	1	0	0	0	0	0	0	0	0	0	0	0	Staphylococcus	bacteria
Staphylococcus haemolyticus	0	0	0	0	0	0	0	1	0	0	0	0	0	0	0	0	0	0	0	0	Staphylococcus	bacteria
Staphylococcus hominis	0	0	0	0	0	0	0	1	0	0	0	0	0	0	0	0	0	0	0	0	Staphylococcus	bacteria
Streptococcus australis	0	0	0	0	0	0	0	0	1	0	0	0	0	0	0	0	0	0	0	0	Streptococcus	bacteria
Streptococcus mitis	0	0	0	0	0	0	0	0	0	0	1	0	0	0	0	0	0	0	0	0	Streptococcus	bacteria
Streptococcus oralis	0	0	0	0	0	0	0	0	0	0	1	0	0	0	0	0	0	0	0	0	Streptococcus	bacteria
Streptococcus pneumoniae	0	0	0	0	0	0	0	0	0	0	1	0	0	0	0	0	0	0	0	0	Streptococcus	bacteria
Streptococcus pseudopneumoniae	0	0	0	0	0	0	0	0	0	0	1	0	0	0	0	0	0	0	0	0	Streptococcus	bacteria
Streptococcus viridans	0	0	0	0	0	0	0	0	1	0	0	0	0	0	0	0	0	0	0	0	Streptococcus	bacteria
Torque teno midi virus 13	0	0	0	0	0	0	0	0	0	0	0	0	0	0	1	0	0	0	0	0	Torque teno midi virus 13	virus_dna
Torque teno virus	0	0	0	0	0	0	0	0	0	0	0	0	0	0	1	0	0	0	0	0	Torque teno virus	virus_dna
Torque teno virus 1	0	0	0	0	0	0	0	0	0	0	0	0	0	0	0	0	0	0	1	0	Torque teno virus 1	virus_dna
Torque teno virus 6	0	0	0	0	0	0	1	0	0	0	0	0	0	0	0	0	0	0	0	0	Torque teno virus 6	virus_dna
Torque teno virus 8	0	0	0	0	0	0	0	0	1	0	0	0	0	0	0	0	0	0	0	0	Torque teno virus 8	virus_dna
Veillonella parvula	0	0	0	0	1	0	0	0	1	0	0	0	0	0	0	0	0	0	0	0	Veillonella	bacteria
Yarrowia lipolytica	0	0	0	0	0	0	0	0	0	1	0	0	0	0	0	0	0	0	0	0	Yarrowia	fungi
