# Supplementary material for: Clinical diagnosis and etiology of patients with Chlamydia psittaci pneumonia based on metagenomic next-generation sequencing
Source: Front Cell Infect Microbiol. 2022 Oct 13;12:1006117. doi: 10.3389/fcimb.2022.1006117 (PMC9606567; doi:10.3389/fcimb.2022.1006117)
Supplement: Supplementary file 1 [file DataSheet_1.zip › Supplementary Material/Supplementary Table 3. .xlsx]

## Sheet: Sheet2
Name	Sample	Severe	Survial	Coinfection	mNGS analysis results			Sputum culture results	mNGS report results	Suspect results
					Bacteria	Fungi	Virus
TYG	BALF	Yes	No	No	Rothia dentocariosa		Human gammaherpesvirus 4; Encephalomyocarditis virus	Candida albicans	Chlamydia psittaci	Candida albicans；Veillonella parvula；Rothia dentocariosa；Human gammaherpesvirus 4；Cutibacterium acnes；Porphyromonas endodontalis；Tannerella forsythia；Fusobacterium nucleatum；Parvimonas micra；Campylobacter rectus；Dolosigranulum pigrum
HA	BALF	Yes	Yes	Yes	Rhodococcus erythropolis	Meyerozyma guilliermondii	Encephalomyocarditis virus ; Human alphaherpesvirus 1	Candida parapsilosis	Chlamydia psittaci ；Rhinovirus A	Corynebacterium striatum；Human alphaherpesvirus 1；Candida albicans；Human gammaherpesvirus 4；Human betaherpesvirus 5
LZX	BALF	Yes	No	Yes	Delftia acidovorans ; Rhodococcus erythropolis	Aspergillus rambellii ; Meyerozyma guilliermondii	Encephalomyocarditis virus ; Gordil virus ; Human alphaherpesvirus 1 ; Mengo virus	Pseudomonas maltophilia；Candida parapsilosis	Chlamydia psittaci	Acinetobacter baumannii；Cutibacterium acnes；Moraxella osloensis
LHL	BALF	Yes	No	Yes	Klebsiella pneumoniae		Encephalomyocarditis virus	Achromobacter xylosoxidans；Candida parapsilosis	Chlamydia psittaci	Lautropia mirabilis;Prevotella melaninogenica;Capnocytophaga sputigena;Gemella morbillorum;Rothia mucilaginosa;Porphyromonas endodontalis;Haemophilus parainfluenzae;Veillonella atypica
CHZ	BALF	Yes	No	Yes	Porphyromonas somerae ; Veillonella parvula		Encephalomyocarditis virus ; Human alphaherpesvirus 1 ; Mengo virus	Negative	Chlamydia psittaci	Porphyromonas somerae；Corynebacterium striatum；Veillonella parvula；Prevotella veroralis；Human alphaherpesvirus 1
LQH	BALF	Yes	No	Yes	Delftia acidovorans ; Pseudomonas putida	Diaporthe longicolla	Human gammaherpesvirus 4	Negative	Chlamydia psittaci	Tannerella forsythia；Mycoplasma orale；Veillonella parvula；Lautropia mirabilis
TGS	BALF	Yes	No	Yes	Rhodococcus erythropolis	Candida albicans ; Fusarium pininemorale	Encephalomyocarditis virus ; Torque teno virus 6	Acinetobacter baumannii;Candida albicans	Chlamydia psittaci	Tannerella forsythia；Capnocytophaga gingivalis；Mycoplasma orale；Porphyromonas gingivalis；Cutibacterium acnes
HXR	BALF	Yes	No	Yes	Staphylococcus cohnii ; Staphylococcus haemolyticus ; Staphylococcus hominis		Encephalomyocarditis virus	Negative	Chlamydia psittaci ; Staphylococcus hominis	Corynebacterium striatum
LYG	BALF	Yes	Yes	Yes	Prevotella melaninogenica ; Staphylococcus epidermidis ; Streptococcus australis ; Streptococcus viridans ; Veillonella parvula	Candida albicans	Encephalomyocarditis virus; Human endogenous retrovirus K113 ; Human gammaherpesvirus 4 ; Human papillomavirus 105 ; Human papillomavirus 99 ; Torque teno virus 8 ;	Negative	Chlamydia psittaci	Staphylococcus epidermidis；Prevotella melaninogenica；Veillonella parvula；Streptococcus pneumoniae；Tannerella forsythia；Campylobacter concisus；Megasphaera micronuciformis；Capnocytophaga granulosa；Porphyromonas endodontalis；Campylobacter rectus；Leptotrichia wadei；Human gammaherpesvirus 4；
HSK	BALF	Yes	No	Yes		Yarrowia lipolytica	Encephalomyocarditis virus ; Saimiriine gammaherpesvirus 2	Negative	Chlamydia psittaci	Rothia mucilaginosa；Prevotella pallens；Porphyromonas somerae；Candida albicans；Streptococcus peroris；Fusobacterium periodonticum；Candida tropicalis；
LXH	BALF	No	No	No	Streptococcus mitis; Streptococcus oralis; Streptococcus pneumoniae; Streptococcus pseudopneumoniae	Aspergillus rambellii	Hepatitis C virus subtype 6q; Human gammaherpesvirus 4	Negative	Chlamydia psittaci	Human gammaherpesvirus 4；Streptococcus pneumoniae；
CJS	BALF	No	No	No			Macacine alphaherpesvirus 1	Candida albicans	Chlamydia psittaci	Haemophilus influenzae；Aspergillus fumigatus；Human alphaherpesvirus 1；Neisseria mucosa；Cutibacterium acnes；Staphylococcus epidermidis；Corynebacterium striatum；Moraxella osloensis；Leptotrichia wadei；Haemophilus parainfluenzae；Micrococcus luteus；Veillonella parvula；Treponema denticola；Candida albicans
ZMY	BALF	No	No	No	Neisseria flavescens ; Neisseria lactamica; Neisseria mucosa; Neisseria subflava; Rothia mucilaginosa	Malassezia restricta	Human alphaherpesvirus 1; Human betaherpesvirus 7; Human endogenous retrovirus K113; Human gammaherpesvirus 4; Macacine alphaherpesvirus 1	Negative	Chlamydia psittaci	Pseudomonas aeruginosa；Human betaherpesvirus 7；Human gammaherpesvirus 4；Neisseria mucosa；Streptococcus infantis；Streptococcus parasanguinis；Rothia mucilaginosa；Prevotella melaninogenica；Fusobacterium periodonticum；Haemophilus parainfluenzae；Porphyromonas somerae；Corynebacterium accolens；Alloprevotella tannerae；Veillonella dispar；Candida albicans；Candida parapsilosis
LZX	Blood	Yes	No	Yes	Burkholderia cenocepacia; Burkholderia cepacia; Burkholderia multivorans		Encephalomyocarditis virus; Human gammaherpesvirus 4; Mengo virus		Chlamydia psittaci	Cutibacterium acnes; Staphylococcus epidermidis; Human gammaherpesvirus 4
LHL	Blood	Yes	No	Yes	Burkholderia ambifaria; Burkholderia anthina;Burkholderia cenocepacia;Burkholderia cepacia;Burkholderia contaminans;Burkholderia multivorans;Burkholderia pyrrocinia;Burkholderia stabilis		Encephalomyocarditis virus; Papiine alphaherpesvirus 2; Torque teno midi virus 13; Torque teno virus		Chlamydia psittaci	Cutibacterium acnes ; Staphylococcus epidermidis
FGT	Blood	Yes	Yes	Yes	Burkholderia ambifaria; Burkholderia anthina;Burkholderia cenocepacia;Burkholderia cepacia;Burkholderia multivorans;Burkholderia pyrrocinia;Burkholderia stabilis	Chrysosporium queenslandicum	Encephalomyocarditis virus; Mengo virus; Sosuga virus		Chlamydia psittaci	Cutibacterium acnes；Staphylococcus epidermidis；Moraxella osloensis；Human gammaherpesvirus 4
CHZ	Blood	Yes	No	Yes	Burkholderia ambifaria; Burkholderia anthina;Burkholderia cenocepacia;Burkholderia cepacia;Burkholderia multivorans;Burkholderia pyrrocinia;Burkholderia stabilis				Chlamydia psittaci	Human gammaherpesvirus 4 ; Cutibacterium acnes；Moraxella osloensis；Staphylococcus epidermidis；Candida parapsilosis
LQH	Blood	Yes	No	Yes	Burkholderia ambifaria; Burkholderia anthina;Burkholderia cenocepacia;Burkholderia cepacia;Burkholderia multivorans;Burkholderia pyrrocinia;Burkholderia stabilis		Encephalomyocarditis virus; Human gammaherpesvirus 4		Chlamydia psittaci	Human gammaherpesvirus 4
TGS	Blood	Yes	No	Yes	Burkholderia ambifaria; Burkholderia anthina;Burkholderia cenocepacia;Burkholderia cepacia;Burkholderia contaminans;Burkholderia multivorans;Burkholderia pyrrocinia;Burkholderia stabilis		Encephalomyocarditis virus ; Torque teno virus 1		Chlamydia psittaci	Cutibacterium acnes；Staphylococcus epidermidis；Moraxella osloensis；Human gammaherpesvirus 4
HXH	Blood	Yes	No	Yes	Sphingomonas paucimobilis		Hepatitis C virus (isolate 6a33); Hepatitis C virus subtype 6a		Chlamydia psittaci ；Hepatitis C virus subtype 6a；Hepatitis C virus (isolate 6a33)
