# Supplementary material for: Clinical diagnosis and etiology of patients with Chlamydia psittaci pneumonia based on metagenomic next-generation sequencing
Source: Front Cell Infect Microbiol. 2022 Oct 13;12:1006117. doi: 10.3389/fcimb.2022.1006117 (PMC9606567; doi:10.3389/fcimb.2022.1006117)
Supplement: Supplementary file 1 [file DataSheet_1.zip › Supplementary Material/Supplementary Table 5 .xlsx]

## Sheet: Supplement Table 3
Sets	Summers	Elements
culture_result	5	Achromobacter xylosoxidans; Stenotrophomonas maltophilia; Acinetobacter baumannii; Candida albicans; Candida parapsilosis
culture_report	3	Acinetobacter baumannii; Candida albicans; Candida parapsilosis
result_report	57	Aspergillus fumigatus; Chlamydia psittaci; Haemophilus influenzae; Human alphaherpesvirus 1; Human betaherpesvirus 7; Human gammaherpesvirus 4; Klebsiella pneumoniae; Pseudomonas aeruginosa; Staphylococcus hominis; Streptococcus pneumoniae; Streptococcus mitis; Actinomyces graevenitzii; Alloprevotella tannerae; Campylobacter rectus; Campylobacter concisus; Candida tropicalis; Capnocytophaga sputi…
culture_report_result	3	Acinetobacter baumannii; Candida albicans; Candida parapsilosis
culture	0
report	54	Aspergillus fumigatus; Chlamydia psittaci; Haemophilus influenzae; Human alphaherpesvirus 1; Human betaherpesvirus 7; Human gammaherpesvirus 4; Klebsiella pneumoniae; Pseudomonas aeruginosa; Staphylococcus hominis; Streptococcus pneumoniae; Streptococcus mitis; Actinomyces graevenitzii; Alloprevotella tannerae; Campylobacter rectus; Campylobacter concisus; Candida tropicalis; Capnocytophaga sputi…
result	1100	; Abiotrophia defectiva; Achromobacter denitrificans; Achromobacter insolitus; Achromobacter insuavis; Achromobacter ruhlandii; Acidaminococcus intestini; Acidovorax citrulli; Acinetobacter bereziniae; Acinetobacter haemolyticus; Acinetobacter johnsonii; Acinetobacter junii; Acinetobacter lwoffii; Acinetobacter nosocomialis; Acinetobacter pittii; Acinetobacter radioresistens; Acinetobacter seifer…
