# Supplementary material for: Clinical diagnosis and etiology of patients with Chlamydia psittaci pneumonia based on metagenomic next-generation sequencing
Source: Front Cell Infect Microbiol. 2022 Oct 13;12:1006117. doi: 10.3389/fcimb.2022.1006117 (PMC9606567; doi:10.3389/fcimb.2022.1006117)
Supplement: Supplementary file 1 [file DataSheet_1.zip › Supplementary Material/Supplementary Table 4 .xlsx]

## Sheet: Sheet1
Patients	Culture results	Drugs	Resistant(R)/Sensitive(S)
TGS	Acinetobacter baumannii	ceftazidime	R
		ciprofloxacin	R
		cefoperazone/sulbactam	R
		doxycycline	R
		cefepime	R
		imipenem	R
		levofloxacin	R
		meropenem	R
		sulfamethoxazole	R
		ticarcillin-clavulanic acid	R
		tigecycline	R
		tobramycin	R
		piperacillin-tazobactam	R
	Candida albicans	Amphotericin B	S
		Fluorine cytosine	S
		fluconazole	S
		voriconazole	S
		itraconazole	S
FGT	Acinetobacter baumannii	ceftazidime	R
		ciprofloxacin	R
		cefoperazone/sulbactam	R
		doxycycline	R
		cefepime	R
		imipenem	R
		levofloxacin	R
		meropenem	R
		minocycline	R
		sulfamethoxazole	R
		ticacillin-clavulanic acid	R
		tobramycin	R
		piperacillin-tazobactam	R
LHL	Achromobacter xylosoxidans	amikacin	R
		aztreonam	R
		colistin	R
		tobramycin	R
		levofloxacin	R
	Candida parapsilosis	Amphotericin B	S
		Fluorine cytosine	S
		fluconazole	S
		voriconazole	S
		itraconazole	S
LZX	Stenotrophomonas maltophilia	cefoperazone/sulbactam	R
	Candida parapsilosis	Amphotericin B	S
		Fluorine cytosine	S
		fluconazole	S
		voriconazole	S
		itraconazole	S
HA	Candida parapsilosis	Amphotericin B	S
		Fluorine cytosine	S
		fluconazole	S
		voriconazole	S
		itraconazole	S
TYG	Candida albicans	Amphotericin B	S
		Fluorine cytosine	S
		fluconazole	S
		voriconazole	S
		itraconazole	S
